# Supplementary material for: Multi-Platform Omics Analysis Reveals Molecular Signatures for Pathogenesis and Activity of Systemic Lupus Erythematosus
Source: Front Immunol. 2022 Apr 19;13:833699. doi: 10.3389/fimmu.2022.833699 (PMC9063006; doi:10.3389/fimmu.2022.833699)
Supplement: Supplementary file 7 [file DataSheet_1.xls]

## Sheet: Supplementary Data 1.1
Supplementary Data 1.1 Differentially expressed proteins
	Accession	Gene names	Protein names	FC	log2(FC)	P value		HC: healthy control; IA: inactivity; LA: low disease activity; HA: high disease activity; FC: fold change
IA vs HC	P0DP25	CALM3	Calmodulin-3 OS=Homo sapiens OX=9606 GN=CALM3 PE=1 SV=1	0.329834	-1.60019	2.98736e-08
IA vs HC	P07951	TPM2	Tropomyosin beta chain OS=Homo sapiens OX=9606 GN=TPM2 PE=1 SV=1	0.174021	-2.52266	2.59581e-07
IA vs HC	Q9Y490	TLN1	Talin-1 OS=Homo sapiens OX=9606 GN=TLN1 PE=1 SV=3	0.130685	-2.93584	8.20291e-07
IA vs HC	Q60FE5	FLNA	Filamin-A OS=Homo sapiens OX=9606 GN=FLNA PE=1 SV=1	0.242671	-2.04293	2.9902e-06
IA vs HC	Q01518	CAP1	Adenylyl cyclase-associated protein 1 OS=Homo sapiens OX=9606 GN=CAP1 PE=1 SV=5	0.234017	-2.09531	6.61287e-06
IA vs HC	P08567	PLEK	Pleckstrin OS=Homo sapiens OX=9606 GN=PLEK PE=1 SV=3	0.106381	-3.23269	1.35815e-05
IA vs HC	P50552	VASP	Vasodilator-stimulated phosphoprotein OS=Homo sapiens OX=9606 GN=VASP PE=1 SV=3	0.137554	-2.86193	1.53883e-05
IA vs HC	X6RJP6	TAGLN2	Transgelin-2 (Fragment) OS=Homo sapiens OX=9606 GN=TAGLN2 PE=1 SV=1	0.21167	-2.24011	2.55913e-05
IA vs HC	P62937	PPIA	Peptidyl-prolyl cis-trans isomerase A OS=Homo sapiens OX=9606 GN=PPIA PE=1 SV=2	0.525784	-0.927457	6.51464e-05
IA vs HC	Q5R345	SELP	p-selectin OS=Homo sapiens OX=9606 GN=SELP PE=1 SV=1	0.247979	-2.01171	9.22771e-05
IA vs HC	Q86UD1	OAF	Out at first protein homolog OS=Homo sapiens OX=9606 GN=OAF PE=2 SV=1	1.92604	0.945638	0.000116594
IA vs HC	A0A2R8Y5V9	TPM4	Tropomyosin alpha-4 chain OS=Homo sapiens OX=9606 GN=TPM4 PE=1 SV=1	0.0753375	-3.73049	0.000120452
IA vs HC	P00738	HP	Haptoglobin OS=Homo sapiens OX=9606 GN=HP PE=1 SV=1	4.12751	2.04527	0.000120531
IA vs HC	P01700	IGLV1-47	Immunoglobulin lambda variable 1-47 OS=Homo sapiens OX=9606 GN=IGLV1-47 PE=1 SV=2	10.0877	3.33452	0.000132633
IA vs HC	F5H423		Uncharacterized protein OS=Homo sapiens OX=9606 PE=3 SV=1	0.217438	-2.20132	0.000157257
IA vs HC	B0QYP8	PARVB	Beta-parvin (Fragment) OS=Homo sapiens OX=9606 GN=PARVB PE=1 SV=1	0.136562	-2.87237	0.000175142
IA vs HC	E9PP50	CFL1	Cofilin, non-muscle isoform (Fragment) OS=Homo sapiens OX=9606 GN=CFL1 PE=1 SV=8	0.237909	-2.07152	0.000223886
IA vs HC	P62942	FKBP1A	Peptidyl-prolyl cis-trans isomerase FKBP1A OS=Homo sapiens OX=9606 GN=FKBP1A PE=1 SV=2	0.195292	-2.3563	0.000244934
IA vs HC	Q96KG7	MEGF10	Multiple epidermal growth factor-like domains protein 10 OS=Homo sapiens OX=9606 GN=MEGF10 PE=1 SV=1	0.394004	-1.34372	0.000275797
IA vs HC	P60174	TPI1	Triosephosphate isomerase OS=Homo sapiens OX=9606 GN=TPI1 PE=1 SV=4	0.494398	-1.01626	0.000278954
IA vs HC	Q8IXL6	FAM20C	Extracellular serine/threonine protein kinase FAM20C OS=Homo sapiens OX=9606 GN=FAM20C PE=1 SV=2	0.333538	-1.58408	0.000320859
IA vs HC	P07737	PFN1	Profilin-1 OS=Homo sapiens OX=9606 GN=PFN1 PE=1 SV=2	0.530417	-0.914802	0.000339491
IA vs HC	A0A0S2Z4G6	TPM1	Tropomyosin 1 (Alpha), isoform CRA_o (Fragment) OS=Homo sapiens OX=9606 GN=TPM1 PE=1 SV=1	0.167244	-2.57997	0.000363438
IA vs HC	P23284	PPIB	Peptidyl-prolyl cis-trans isomerase B OS=Homo sapiens OX=9606 GN=PPIB PE=1 SV=2	0.285583	-1.80802	0.000398954
IA vs HC	B4DLR2	FAP	Prolyl endopeptidase FAP OS=Homo sapiens OX=9606 GN=FAP PE=1 SV=1	0.232568	-2.10427	0.000412677
IA vs HC	P00740	F9	Coagulation factor IX OS=Homo sapiens OX=9606 GN=F9 PE=1 SV=2	0.567874	-0.816357	0.000424377
IA vs HC	P51884	LUM	Lumican OS=Homo sapiens OX=9606 GN=LUM PE=1 SV=2	0.441102	-1.18081	0.000458135
IA vs HC	A0A087WWU8	TPM3	Tropomyosin alpha-3 chain OS=Homo sapiens OX=9606 GN=TPM3 PE=1 SV=1	0.174092	-2.52208	0.000563178
IA vs HC	P02763	ORM1	Alpha-1-acid glycoprotein 1 OS=Homo sapiens OX=9606 GN=ORM1 PE=1 SV=1	1.99657	0.997525	0.000601337
IA vs HC	P00441	SOD1	Superoxide dismutase [Cu-Zn] OS=Homo sapiens OX=9606 GN=SOD1 PE=1 SV=2	0.609063	-0.715338	0.000616218
IA vs HC	P55290	CDH13	Cadherin-13 OS=Homo sapiens OX=9606 GN=CDH13 PE=1 SV=1	0.58842	-0.765081	0.000688525
IA vs HC	O00533	CHL1	Neural cell adhesion molecule L1-like protein OS=Homo sapiens OX=9606 GN=CHL1 PE=1 SV=4	0.630086	-0.66638	0.000840385
IA vs HC	K7EPJ4	CILP2	Cartilage intermediate layer protein 2 OS=Homo sapiens OX=9606 GN=CILP2 PE=1 SV=1	0.340447	-1.5545	0.000879618
IA vs HC	Q6UVK1	CSPG4	Chondroitin sulfate proteoglycan 4 OS=Homo sapiens OX=9606 GN=CSPG4 PE=1 SV=2	0.323383	-1.62868	0.000915217
IA vs HC	A8MX94	GSTP1	GST class-pi OS=Homo sapiens OX=9606 GN=GSTP1 PE=1 SV=1	0.309538	-1.69181	0.00100574
IA vs HC	P27487	DPP4	Dipeptidyl peptidase 4 OS=Homo sapiens OX=9606 GN=DPP4 PE=1 SV=2	0.37258	-1.42438	0.0010333
IA vs HC	K7ES69	CNN2	Calponin-2 OS=Homo sapiens OX=9606 GN=CNN2 PE=1 SV=1	0.406675	-1.29805	0.00118064
IA vs HC	A0A140T9C0	TNXB	Tenascin-X OS=Homo sapiens OX=9606 GN=TNXB PE=1 SV=1	0.547526	-0.869001	0.00134699
IA vs HC	Q6PID9	ACAN	Aggrecan OS=Homo sapiens OX=9606 GN=ACAN PE=1 SV=1	0.430094	-1.21728	0.00149322
IA vs HC	P00558	PGK1	Phosphoglycerate kinase 1 OS=Homo sapiens OX=9606 GN=PGK1 PE=1 SV=3	0.462734	-1.11175	0.00175689
IA vs HC	O14791	APOL1	Apolipoprotein L1 OS=Homo sapiens OX=9606 GN=APOL1 PE=1 SV=5	2.14273	1.09945	0.00181227
IA vs HC	P04114	APOB	Apolipoprotein B-100 OS=Homo sapiens OX=9606 GN=APOB PE=1 SV=2	2.03544	1.02534	0.00184121
IA vs HC	Q6YHK3	CD109	CD109 antigen OS=Homo sapiens OX=9606 GN=CD109 PE=1 SV=2	0.563721	-0.826946	0.00185182
IA vs HC	Q15063	POSTN	Periostin OS=Homo sapiens OX=9606 GN=POSTN PE=1 SV=2	0.356475	-1.48813	0.00193794
IA vs HC	P05556	ITGB1	Integrin beta-1 OS=Homo sapiens OX=9606 GN=ITGB1 PE=1 SV=2	0.409029	-1.28972	0.00213223
IA vs HC	O75368	SH3BGRL	SH3 domain-binding glutamic acid-rich-like protein OS=Homo sapiens OX=9606 GN=SH3BGRL PE=1 SV=1	0.383908	-1.38117	0.00222043
IA vs HC	A0A0C4DH38	IGHV5-51	Immunoglobulin heavy variable 5-51 OS=Homo sapiens OX=9606 GN=IGHV5-51 PE=3 SV=1	2.14663	1.10207	0.00243338
IA vs HC	Q9NTU7	CBLN4	Cerebellin-4 OS=Homo sapiens OX=9606 GN=CBLN4 PE=1 SV=1	0.222188	-2.17015	0.00245283
IA vs HC	H0YHL7	CORO1C	Coronin-1C (Fragment) OS=Homo sapiens OX=9606 GN=CORO1C PE=1 SV=1	0.210343	-2.24918	0.00255413
IA vs HC	A0A087X0T8	CADM1	Cell adhesion molecule 1 OS=Homo sapiens OX=9606 GN=CADM1 PE=1 SV=1	0.348729	-1.51982	0.00267499
IA vs HC	Q99983	OMD	Osteomodulin OS=Homo sapiens OX=9606 GN=OMD PE=1 SV=1	0.162491	-2.62157	0.00290427
IA vs HC	P69891	HBG1	Hemoglobin subunit gamma-1 OS=Homo sapiens OX=9606 GN=HBG1 PE=1 SV=2	0.30035	-1.73528	0.00309705
IA vs HC	G3XAP6	COMP	Cartilage oligomeric matrix protein OS=Homo sapiens OX=9606 GN=COMP PE=1 SV=1	0.575106	-0.798099	0.00338551
IA vs HC	O00151	PDLIM1	PDZ and LIM domain protein 1 OS=Homo sapiens OX=9606 GN=PDLIM1 PE=1 SV=4	0.267774	-1.90091	0.00353863
IA vs HC	P08294	SOD3	Extracellular superoxide dismutase [Cu-Zn] OS=Homo sapiens OX=9606 GN=SOD3 PE=1 SV=2	0.651968	-0.617127	0.00368222
IA vs HC	A0A3B3IS80	ALDOB	Fructose-bisphosphate aldolase OS=Homo sapiens OX=9606 GN=ALDOB PE=1 SV=1	3.75406	1.90845	0.00380707
IA vs HC	P02452	COL1A1	Collagen alpha-1(I) chain OS=Homo sapiens OX=9606 GN=COL1A1 PE=1 SV=5	0.189387	-2.40059	0.00386761
IA vs HC	J3QQR8	ICAM2	Intercellular adhesion molecule 2 (Fragment) OS=Homo sapiens OX=9606 GN=ICAM2 PE=1 SV=8	0.534671	-0.903278	0.00401577
IA vs HC	P01619	IGKV3-20	Immunoglobulin kappa variable 3-20 OS=Homo sapiens OX=9606 GN=IGKV3-20 PE=1 SV=2	1.59884	0.677028	0.00416292
IA vs HC	P01857	IGHG1	Immunoglobulin heavy constant gamma 1 OS=Homo sapiens OX=9606 GN=IGHG1 PE=1 SV=1	1.65056	0.722958	0.00472926
IA vs HC	G3V3A0	SERPINA3	Alpha-1-antichymotrypsin OS=Homo sapiens OX=9606 GN=SERPINA3 PE=1 SV=1	3.46682	1.79361	0.0050362
IA vs HC	A0A0C4DH31	IGHV1-18	Immunoglobulin heavy variable 1-18 OS=Homo sapiens OX=9606 GN=IGHV1-18 PE=3 SV=1	5.40054	2.4331	0.00523629
IA vs HC	P02787	TF	Serotransferrin OS=Homo sapiens OX=9606 GN=TF PE=1 SV=3	1.54744	0.629884	0.00539285
IA vs HC	E7EQB2	LTF	Lactotransferrin (Fragment) OS=Homo sapiens OX=9606 GN=LTF PE=1 SV=1	0.468706	-1.09325	0.0056496
IA vs HC	Q5T123	SH3BGRL3	SH3 domain-binding glutamic acid-rich-like protein 3 OS=Homo sapiens OX=9606 GN=SH3BGRL3 PE=1 SV=1	0.338121	-1.56439	0.00587481
IA vs HC	P80723	BASP1	Brain acid soluble protein 1 OS=Homo sapiens OX=9606 GN=BASP1 PE=1 SV=2	2.67322	1.41858	0.00603067
IA vs HC	P35443	THBS4	Thrombospondin-4 OS=Homo sapiens OX=9606 GN=THBS4 PE=1 SV=2	0.415643	-1.26658	0.00634617
IA vs HC	P10721	KIT	Mast/stem cell growth factor receptor Kit OS=Homo sapiens OX=9606 GN=KIT PE=1 SV=1	0.193427	-2.37014	0.00694354
IA vs HC	P08253	MMP2	72 kDa type IV collagenase OS=Homo sapiens OX=9606 GN=MMP2 PE=1 SV=2	0.640666	-0.642356	0.0069612
IA vs HC	O15335	CHAD	Chondroadherin OS=Homo sapiens OX=9606 GN=CHAD PE=1 SV=2	0.449097	-1.1549	0.0076374
IA vs HC	P01023	A2M	Alpha-2-macroglobulin OS=Homo sapiens OX=9606 GN=A2M PE=1 SV=3	0.32112	-1.63881	0.008152
IA vs HC	P19652	ORM2	Alpha-1-acid glycoprotein 2 OS=Homo sapiens OX=9606 GN=ORM2 PE=1 SV=2	2.04274	1.0305	0.00815984
IA vs HC	P10646	TFPI	Tissue factor pathway inhibitor OS=Homo sapiens OX=9606 GN=TFPI PE=1 SV=1	2.45758	1.29724	0.00852379
IA vs HC	P17813	ENG	Endoglin OS=Homo sapiens OX=9606 GN=ENG PE=1 SV=2	0.649007	-0.623694	0.00861326
IA vs HC	P16930	FAH	Fumarylacetoacetase OS=Homo sapiens OX=9606 GN=FAH PE=1 SV=2	2.14005	1.09764	0.00866045
IA vs HC	Q86UX7	FERMT3	Fermitin family homolog 3 OS=Homo sapiens OX=9606 GN=FERMT3 PE=1 SV=1	0.285346	-1.80922	0.00908669
IA vs HC	P13473	LAMP2	Lysosome-associated membrane glycoprotein 2 OS=Homo sapiens OX=9606 GN=LAMP2 PE=1 SV=2	0.250326	-1.99812	0.00946925
IA vs HC	A0A286YES1	IGHG3	Immunoglobulin heavy constant gamma 3 (Fragment) OS=Homo sapiens OX=9606 GN=IGHG3 PE=1 SV=1	2.16752	1.11604	0.00961893
IA vs HC	A0A0A0MSN4	ACE	Angiotensin-converting enzyme OS=Homo sapiens OX=9606 GN=ACE PE=1 SV=1	0.398537	-1.32722	0.0096421
IA vs HC	P80748	IGLV3-21	Immunoglobulin lambda variable 3-21 OS=Homo sapiens OX=9606 GN=IGLV3-21 PE=1 SV=2	3.74723	1.90582	0.0103407
IA vs HC	Q15485	FCN2	Ficolin-2 OS=Homo sapiens OX=9606 GN=FCN2 PE=1 SV=2	2.84754	1.50972	0.0106618
IA vs HC	A0A0C4DH68	IGKV2-24	Immunoglobulin kappa variable 2-24 OS=Homo sapiens OX=9606 GN=IGKV2-24 PE=3 SV=1	0.287454	-1.79859	0.0112083
IA vs HC	O95428	PAPLN	Papilin OS=Homo sapiens OX=9606 GN=PAPLN PE=2 SV=4	1.55479	0.636724	0.0116576
IA vs HC	Q14847	LASP1	LIM and SH3 domain protein 1 OS=Homo sapiens OX=9606 GN=LASP1 PE=1 SV=2	0.438996	-1.18772	0.0123621
IA vs HC	P62328	TMSB4X	Thymosin beta-4 OS=Homo sapiens OX=9606 GN=TMSB4X PE=1 SV=2	5.12673	2.35804	0.0131837
IA vs HC	Q13332	PTPRS	Receptor-type tyrosine-protein phosphatase S OS=Homo sapiens OX=9606 GN=PTPRS PE=1 SV=3	0.392478	-1.34932	0.0138287
IA vs HC	P0DJI8	SAA1	Serum amyloid A-1 protein OS=Homo sapiens OX=9606 GN=SAA1 PE=1 SV=1	5.72589	2.5175	0.0144843
IA vs HC	H7BY64	ZNF511-PRAP1	ZNF511-PRAP1 readthrough (Fragment) OS=Homo sapiens OX=9606 GN=ZNF511-PRAP1 PE=4 SV=2	3.77878	1.91792	0.0146363
IA vs HC	K7ERI9	APOC1	Apolipoprotein C-I (Fragment) OS=Homo sapiens OX=9606 GN=APOC1 PE=1 SV=1	0.512455	-0.964503	0.0148802
IA vs HC	C9JF17	APOD	Apolipoprotein D (Fragment) OS=Homo sapiens OX=9606 GN=APOD PE=1 SV=1	1.56177	0.643184	0.0150699
IA vs HC	Q9NPY3	CD93	Complement component C1q receptor OS=Homo sapiens OX=9606 GN=CD93 PE=1 SV=3	0.424979	-1.23454	0.0152417
IA vs HC	A0A669KBE7	ADAMTSL4	ADAMTS-like protein 4 OS=Homo sapiens OX=9606 GN=ADAMTSL4 PE=1 SV=1	0.430924	-1.21449	0.0162937
IA vs HC	A0A087X0S5	COL6A1	Collagen alpha-1(VI) chain OS=Homo sapiens OX=9606 GN=COL6A1 PE=1 SV=1	0.598754	-0.739964	0.0168922
IA vs HC	P02042	HBD	Hemoglobin subunit delta OS=Homo sapiens OX=9606 GN=HBD PE=1 SV=2	0.130948	-2.93294	0.0171191
IA vs HC	Q01469	FABP5	Fatty acid-binding protein 5 OS=Homo sapiens OX=9606 GN=FABP5 PE=1 SV=3	0.381858	-1.38889	0.017358
IA vs HC	P11279	LAMP1	Lysosome-associated membrane glycoprotein 1 OS=Homo sapiens OX=9606 GN=LAMP1 PE=1 SV=3	0.241343	-2.05084	0.0175195
IA vs HC	P0DOY2	IGLC2	Immunoglobulin lambda constant 2 OS=Homo sapiens OX=9606 GN=IGLC2 PE=1 SV=1	1.61403	0.690672	0.0175935
IA vs HC	Q13790	APOF	Apolipoprotein F OS=Homo sapiens OX=9606 GN=APOF PE=1 SV=2	0.585001	-0.77349	0.0178883
IA vs HC	Q16853	AOC3	Membrane primary amine oxidase OS=Homo sapiens OX=9606 GN=AOC3 PE=1 SV=3	0.640422	-0.642905	0.0180511
IA vs HC	P21291	CSRP1	Cysteine and glycine-rich protein 1 OS=Homo sapiens OX=9606 GN=CSRP1 PE=1 SV=3	0.341573	-1.54974	0.0188093
IA vs HC	D6RGG3	COL12A1	Collagen alpha-1(XII) chain OS=Homo sapiens OX=9606 GN=COL12A1 PE=1 SV=1	0.200137	-2.32094	0.019906
IA vs HC	P33151	CDH5	Cadherin-5 OS=Homo sapiens OX=9606 GN=CDH5 PE=1 SV=5	0.656092	-0.608029	0.0231718
IA vs HC	O75144	ICOSLG	ICOS ligand OS=Homo sapiens OX=9606 GN=ICOSLG PE=1 SV=2	0.2773	-1.85048	0.0235853
IA vs HC	Q9UM47	NOTCH3	Neurogenic locus notch homolog protein 3 OS=Homo sapiens OX=9606 GN=NOTCH3 PE=1 SV=2	1.85652	0.892599	0.0243284
IA vs HC	Q8NBP7	PCSK9	Proprotein convertase subtilisin/kexin type 9 OS=Homo sapiens OX=9606 GN=PCSK9 PE=1 SV=3	1.9793	0.984992	0.028812
IA vs HC	E7END7	RAB1A	Ras-related protein Rab-1A OS=Homo sapiens OX=9606 GN=RAB1A PE=1 SV=1	0.45486	-1.13651	0.0297082
IA vs HC	Q9UNN8	PROCR	Endothelial protein C receptor OS=Homo sapiens OX=9606 GN=PROCR PE=1 SV=1	0.287525	-1.79824	0.0316214
IA vs HC	Q92859	NEO1	Neogenin OS=Homo sapiens OX=9606 GN=NEO1 PE=1 SV=2	0.365307	-1.45282	0.0324979
IA vs HC	P06331	IGHV4-34	Immunoglobulin heavy variable 4-34 OS=Homo sapiens OX=9606 GN=IGHV4-34 PE=1 SV=2	2.19195	1.13222	0.0344833
IA vs HC	K7ER74	APOC4-APOC2	Apolipoprotein C-II OS=Homo sapiens OX=9606 GN=APOC4-APOC2 PE=1 SV=1	0.393604	-1.34518	0.0346249
IA vs HC	A0A0G2JRQ6		Ig-like domain-containing protein (Fragment) OS=Homo sapiens OX=9606 PE=1 SV=4	4.57388	2.19342	0.0357707
IA vs HC	H3BTN5	PKM	Pyruvate kinase (Fragment) OS=Homo sapiens OX=9606 GN=PKM PE=1 SV=1	0.472985	-1.08013	0.0359577
IA vs HC	B1B0D4	ADAMTSL2	ADAMTS-like protein 2 OS=Homo sapiens OX=9606 GN=ADAMTSL2 PE=1 SV=1	2.54028	1.34499	0.0362009
IA vs HC	O43866	CD5L	CD5 antigen-like OS=Homo sapiens OX=9606 GN=CD5L PE=1 SV=1	1.56326	0.644559	0.0377839
IA vs HC	G3V2V8	NPC2	Epididymal secretory protein E1 (Fragment) OS=Homo sapiens OX=9606 GN=NPC2 PE=1 SV=1	2.45601	1.29632	0.0422046
IA vs HC	Q2L6G2	HLA-B	HLA class I histocompatibility antigen B alpha chain OS=Homo sapiens OX=9606 GN=HLA-B PE=1 SV=1	1.85907	0.894583	0.0441066
IA vs HC	P05154	SERPINA5	Plasma serine protease inhibitor OS=Homo sapiens OX=9606 GN=SERPINA5 PE=1 SV=3	0.625351	-0.677261	0.0470907
IA vs HC	A6NC48	BST1	ADP-ribosyl cyclase/cyclic ADP-ribose hydrolase OS=Homo sapiens OX=9606 GN=BST1 PE=1 SV=1	0.618804	-0.692445	0.0473869
IA vs HC	P30530	AXL	Tyrosine-protein kinase receptor UFO OS=Homo sapiens OX=9606 GN=AXL PE=1 SV=4	0.520151	-0.942997	0.0478442
IA vs HC	Q9UBG0	MRC2	C-type mannose receptor 2 OS=Homo sapiens OX=9606 GN=MRC2 PE=1 SV=2	0.421765	-1.24549	0.0489313
LA vs HC	P08567	PLEK	Pleckstrin OS=Homo sapiens OX=9606 GN=PLEK PE=1 SV=3	0.0601992	-4.05411	1.16285e-10
LA vs HC	A0A2R8Y5V9	TPM4	Tropomyosin alpha-4 chain OS=Homo sapiens OX=9606 GN=TPM4 PE=1 SV=1	0.166276	-2.58835	6.8132e-08
LA vs HC	Q9Y490	TLN1	Talin-1 OS=Homo sapiens OX=9606 GN=TLN1 PE=1 SV=3	0.165411	-2.59588	2.69724e-07
LA vs HC	Q60FE5	FLNA	Filamin-A OS=Homo sapiens OX=9606 GN=FLNA PE=1 SV=1	0.256315	-1.96401	4.20675e-07
LA vs HC	P01700	IGLV1-47	Immunoglobulin lambda variable 1-47 OS=Homo sapiens OX=9606 GN=IGLV1-47 PE=1 SV=2	21.5035	4.4265	7.18385e-07
LA vs HC	P50552	VASP	Vasodilator-stimulated phosphoprotein OS=Homo sapiens OX=9606 GN=VASP PE=1 SV=3	0.151131	-2.72613	3.16535e-06
LA vs HC	P0DP25	CALM3	Calmodulin-3 OS=Homo sapiens OX=9606 GN=CALM3 PE=1 SV=1	0.300047	-1.73674	3.42104e-06
LA vs HC	P13473	LAMP2	Lysosome-associated membrane glycoprotein 2 OS=Homo sapiens OX=9606 GN=LAMP2 PE=1 SV=2	0.082973	-3.59121	6.84636e-06
LA vs HC	A0A087WWU8	TPM3	Tropomyosin alpha-3 chain OS=Homo sapiens OX=9606 GN=TPM3 PE=1 SV=1	0.150976	-2.72761	9.90646e-06
LA vs HC	A0A0C4DH31	IGHV1-18	Immunoglobulin heavy variable 1-18 OS=Homo sapiens OX=9606 GN=IGHV1-18 PE=3 SV=1	11.9821	3.58281	1.27658e-05
LA vs HC	F5H423		Uncharacterized protein OS=Homo sapiens OX=9606 PE=3 SV=1	0.191608	-2.38377	1.53419e-05
LA vs HC	A0A286YES1	IGHG3	Immunoglobulin heavy constant gamma 3 (Fragment) OS=Homo sapiens OX=9606 GN=IGHG3 PE=1 SV=1	4.45308	2.1548	1.60758e-05
LA vs HC	P01857	IGHG1	Immunoglobulin heavy constant gamma 1 OS=Homo sapiens OX=9606 GN=IGHG1 PE=1 SV=1	2.54939	1.35015	1.90324e-05
LA vs HC	O75368	SH3BGRL	SH3 domain-binding glutamic acid-rich-like protein OS=Homo sapiens OX=9606 GN=SH3BGRL PE=1 SV=1	0.23824	-2.06951	2.13646e-05
LA vs HC	Q01518	CAP1	Adenylyl cyclase-associated protein 1 OS=Homo sapiens OX=9606 GN=CAP1 PE=1 SV=5	0.135745	-2.88102	2.17471e-05
LA vs HC	P62937	PPIA	Peptidyl-prolyl cis-trans isomerase A OS=Homo sapiens OX=9606 GN=PPIA PE=1 SV=2	0.546715	-0.871138	4.40999e-05
LA vs HC	Q5R345	SELP	p-selectin OS=Homo sapiens OX=9606 GN=SELP PE=1 SV=1	0.3091	-1.69385	4.54472e-05
LA vs HC	P51884	LUM	Lumican OS=Homo sapiens OX=9606 GN=LUM PE=1 SV=2	0.453163	-1.1419	4.76538e-05
LA vs HC	P0DOY2	IGLC2	Immunoglobulin lambda constant 2 OS=Homo sapiens OX=9606 GN=IGLC2 PE=1 SV=1	2.2681	1.18148	5.53301e-05
LA vs HC	P02763	ORM1	Alpha-1-acid glycoprotein 1 OS=Homo sapiens OX=9606 GN=ORM1 PE=1 SV=1	2.90317	1.53763	6.29089e-05
LA vs HC	P08514	ITGA2B	Integrin alpha-IIb OS=Homo sapiens OX=9606 GN=ITGA2B PE=1 SV=3	0.301233	-1.73105	7.0446e-05
LA vs HC	Q9Y5C1	ANGPTL3	Angiopoietin-related protein 3 OS=Homo sapiens OX=9606 GN=ANGPTL3 PE=1 SV=1	0.580378	-0.784935	7.31074e-05
LA vs HC	P27487	DPP4	Dipeptidyl peptidase 4 OS=Homo sapiens OX=9606 GN=DPP4 PE=1 SV=2	0.368613	-1.43982	7.86354e-05
LA vs HC	Q99784	OLFM1	Noelin OS=Homo sapiens OX=9606 GN=OLFM1 PE=1 SV=4	0.544726	-0.876399	8.024e-05
LA vs HC	A0A0A0MRJ7	F5	Coagulation factor V OS=Homo sapiens OX=9606 GN=F5 PE=1 SV=1	1.53808	0.62113	8.03849e-05
LA vs HC	E9PP50	CFL1	Cofilin, non-muscle isoform (Fragment) OS=Homo sapiens OX=9606 GN=CFL1 PE=1 SV=8	0.236573	-2.07964	8.07055e-05
LA vs HC	A0A075B6K4	IGLV3-10	Immunoglobulin lambda variable 3-10 OS=Homo sapiens OX=9606 GN=IGLV3-10 PE=3 SV=2	22.3537	4.48244	8.18125e-05
LA vs HC	P01619	IGKV3-20	Immunoglobulin kappa variable 3-20 OS=Homo sapiens OX=9606 GN=IGKV3-20 PE=1 SV=2	2.85958	1.5158	8.97472e-05
LA vs HC	P07737	PFN1	Profilin-1 OS=Homo sapiens OX=9606 GN=PFN1 PE=1 SV=2	0.578638	-0.789267	9.86394e-05
LA vs HC	P02787	TF	Serotransferrin OS=Homo sapiens OX=9606 GN=TF PE=1 SV=3	1.83898	0.878907	0.000116168
LA vs HC	K7ES69	CNN2	Calponin-2 OS=Homo sapiens OX=9606 GN=CNN2 PE=1 SV=1	0.282293	-1.82473	0.000144676
LA vs HC	P01871	IGHM	Immunoglobulin heavy constant mu OS=Homo sapiens OX=9606 GN=IGHM PE=1 SV=4	2.42591	1.27853	0.000163654
LA vs HC	A0A0C4DH38	IGHV5-51	Immunoglobulin heavy variable 5-51 OS=Homo sapiens OX=9606 GN=IGHV5-51 PE=3 SV=1	3.4077	1.7688	0.000170839
LA vs HC	P08571	CD14	Monocyte differentiation antigen CD14 OS=Homo sapiens OX=9606 GN=CD14 PE=1 SV=2	1.5307	0.614191	0.00022238
LA vs HC	Q6YHK3	CD109	CD109 antigen OS=Homo sapiens OX=9606 GN=CD109 PE=1 SV=2	0.483079	-1.04967	0.000265351
LA vs HC	E7EQB2	LTF	Lactotransferrin (Fragment) OS=Homo sapiens OX=9606 GN=LTF PE=1 SV=1	0.212171	-2.2367	0.000281399
LA vs HC	H0YHL7	CORO1C	Coronin-1C (Fragment) OS=Homo sapiens OX=9606 GN=CORO1C PE=1 SV=1	0.0862152	-3.53591	0.000293869
LA vs HC	Q9UNN8	PROCR	Endothelial protein C receptor OS=Homo sapiens OX=9606 GN=PROCR PE=1 SV=1	0.186648	-2.42161	0.00039353
LA vs HC	O00187	MASP2	Mannan-binding lectin serine protease 2 OS=Homo sapiens OX=9606 GN=MASP2 PE=1 SV=4	1.5452	0.627795	0.00039513
LA vs HC	A8MX94	GSTP1	GST class-pi OS=Homo sapiens OX=9606 GN=GSTP1 PE=1 SV=1	0.246805	-2.01856	0.000412313
LA vs HC	O00533	CHL1	Neural cell adhesion molecule L1-like protein OS=Homo sapiens OX=9606 GN=CHL1 PE=1 SV=4	0.637191	-0.650203	0.000413266
LA vs HC	P08253	MMP2	72 kDa type IV collagenase OS=Homo sapiens OX=9606 GN=MMP2 PE=1 SV=2	0.590183	-0.760766	0.000526261
LA vs HC	K7EPJ4	CILP2	Cartilage intermediate layer protein 2 OS=Homo sapiens OX=9606 GN=CILP2 PE=1 SV=1	0.214985	-2.21769	0.000542295
LA vs HC	P01591	JCHAIN	Immunoglobulin J chain OS=Homo sapiens OX=9606 GN=JCHAIN PE=1 SV=4	2.50564	1.32518	0.000583324
LA vs HC	G3XAP6	COMP	Cartilage oligomeric matrix protein OS=Homo sapiens OX=9606 GN=COMP PE=1 SV=1	0.483399	-1.04871	0.000657853
LA vs HC	O00151	PDLIM1	PDZ and LIM domain protein 1 OS=Homo sapiens OX=9606 GN=PDLIM1 PE=1 SV=4	0.513091	-0.962713	0.000718426
LA vs HC	Q86UD1	OAF	Out at first protein homolog OS=Homo sapiens OX=9606 GN=OAF PE=2 SV=1	1.89392	0.921379	0.000734599
LA vs HC	X6RJP6	TAGLN2	Transgelin-2 (Fragment) OS=Homo sapiens OX=9606 GN=TAGLN2 PE=1 SV=1	0.186288	-2.4244	0.000768045
LA vs HC	Q8NBP7	PCSK9	Proprotein convertase subtilisin/kexin type 9 OS=Homo sapiens OX=9606 GN=PCSK9 PE=1 SV=3	3.00524	1.58748	0.00077439
LA vs HC	P05556	ITGB1	Integrin beta-1 OS=Homo sapiens OX=9606 GN=ITGB1 PE=1 SV=2	0.292892	-1.77156	0.000796451
LA vs HC	P19652	ORM2	Alpha-1-acid glycoprotein 2 OS=Homo sapiens OX=9606 GN=ORM2 PE=1 SV=2	2.84387	1.50786	0.00080383
LA vs HC	G3V3A0	SERPINA3	Alpha-1-antichymotrypsin OS=Homo sapiens OX=9606 GN=SERPINA3 PE=1 SV=1	4.28645	2.09978	0.000887717
LA vs HC	P55290	CDH13	Cadherin-13 OS=Homo sapiens OX=9606 GN=CDH13 PE=1 SV=1	0.615665	-0.699783	0.00105883
LA vs HC	P35443	THBS4	Thrombospondin-4 OS=Homo sapiens OX=9606 GN=THBS4 PE=1 SV=2	0.338308	-1.56359	0.00108155
LA vs HC	P80748	IGLV3-21	Immunoglobulin lambda variable 3-21 OS=Homo sapiens OX=9606 GN=IGLV3-21 PE=1 SV=2	6.03297	2.59287	0.00117153
LA vs HC	B4DLR2	FAP	Prolyl endopeptidase FAP OS=Homo sapiens OX=9606 GN=FAP PE=1 SV=1	0.225599	-2.14817	0.00118049
LA vs HC	Q9BXR6	CFHR5	Complement factor H-related protein 5 OS=Homo sapiens OX=9606 GN=CFHR5 PE=1 SV=1	0.646776	-0.628662	0.00122234
LA vs HC	P01834	IGKC	Immunoglobulin kappa constant OS=Homo sapiens OX=9606 GN=IGKC PE=1 SV=2	1.7954	0.844302	0.001273
LA vs HC	O15335	CHAD	Chondroadherin OS=Homo sapiens OX=9606 GN=CHAD PE=1 SV=2	0.285112	-1.8104	0.00127798
LA vs HC	A0A140T9C0	TNXB	Tenascin-X OS=Homo sapiens OX=9606 GN=TNXB PE=1 SV=1	0.57075	-0.809069	0.00130628
LA vs HC	H9KV31	NCAM2	Neural cell adhesion molecule 2 OS=Homo sapiens OX=9606 GN=NCAM2 PE=1 SV=2	0.413484	-1.2741	0.00139218
LA vs HC	P24592	IGFBP6	Insulin-like growth factor-binding protein 6 OS=Homo sapiens OX=9606 GN=IGFBP6 PE=1 SV=1	1.6068	0.684189	0.001496
LA vs HC	A0A669KBE7	ADAMTSL4	ADAMTS-like protein 4 OS=Homo sapiens OX=9606 GN=ADAMTSL4 PE=1 SV=1	0.604557	-0.726049	0.00160369
LA vs HC	Q96KG7	MEGF10	Multiple epidermal growth factor-like domains protein 10 OS=Homo sapiens OX=9606 GN=MEGF10 PE=1 SV=1	0.44919	-1.1546	0.00162443
LA vs HC	Q5T123	SH3BGRL3	SH3 domain-binding glutamic acid-rich-like protein 3 OS=Homo sapiens OX=9606 GN=SH3BGRL3 PE=1 SV=1	0.266811	-1.90611	0.00233108
LA vs HC	P01780	IGHV3-7	Immunoglobulin heavy variable 3-7 OS=Homo sapiens OX=9606 GN=IGHV3-7 PE=1 SV=2	3.79482	1.92403	0.0024332
LA vs HC	A0A2Q2TTZ9	IGKV1D-33	Immunoglobulin kappa variable 1-33 OS=Homo sapiens OX=9606 GN=IGKV1D-33 PE=1 SV=1	7.06133	2.81994	0.00246381
LA vs HC	A0A0B4J231	IGLL5	Immunoglobulin lambda-like polypeptide 5 OS=Homo sapiens OX=9606 GN=IGLL5 PE=1 SV=1	1.98531	0.989363	0.00284405
LA vs HC	A0A0A0MSA9	PVR	Poliovirus receptor OS=Homo sapiens OX=9606 GN=PVR PE=1 SV=1	1.58779	0.667022	0.00298491
LA vs HC	P0DJI8	SAA1	Serum amyloid A-1 protein OS=Homo sapiens OX=9606 GN=SAA1 PE=1 SV=1	8.72253	3.12475	0.00309556
LA vs HC	P11279	LAMP1	Lysosome-associated membrane glycoprotein 1 OS=Homo sapiens OX=9606 GN=LAMP1 PE=1 SV=3	0.180754	-2.4679	0.00311063
LA vs HC	Q15063	POSTN	Periostin OS=Homo sapiens OX=9606 GN=POSTN PE=1 SV=2	0.315511	-1.66424	0.00318604
LA vs HC	B0QYP8	PARVB	Beta-parvin (Fragment) OS=Homo sapiens OX=9606 GN=PARVB PE=1 SV=1	0.225898	-2.14626	0.00340407
LA vs HC	P62942	FKBP1A	Peptidyl-prolyl cis-trans isomerase FKBP1A OS=Homo sapiens OX=9606 GN=FKBP1A PE=1 SV=2	0.354032	-1.49805	0.00426329
LA vs HC	P62328	TMSB4X	Thymosin beta-4 OS=Homo sapiens OX=9606 GN=TMSB4X PE=1 SV=2	6.55034	2.71157	0.00467332
LA vs HC	O75636	FCN3	Ficolin-3 OS=Homo sapiens OX=9606 GN=FCN3 PE=1 SV=2	1.68453	0.752347	0.00475318
LA vs HC	P00441	SOD1	Superoxide dismutase [Cu-Zn] OS=Homo sapiens OX=9606 GN=SOD1 PE=1 SV=2	0.589563	-0.762283	0.00485855
LA vs HC	P06331	IGHV4-34	Immunoglobulin heavy variable 4-34 OS=Homo sapiens OX=9606 GN=IGHV4-34 PE=1 SV=2	3.34448	1.74178	0.00545788
LA vs HC	G3V4U0	FBLN5	Fibulin-5 OS=Homo sapiens OX=9606 GN=FBLN5 PE=1 SV=1	3.15307	1.65676	0.00546424
LA vs HC	P05155	SERPING1	Plasma protease C1 inhibitor OS=Homo sapiens OX=9606 GN=SERPING1 PE=1 SV=2	1.60476	0.682359	0.0056507
LA vs HC	Q13332	PTPRS	Receptor-type tyrosine-protein phosphatase S OS=Homo sapiens OX=9606 GN=PTPRS PE=1 SV=3	0.38661	-1.37105	0.00596431
LA vs HC	O43866	CD5L	CD5 antigen-like OS=Homo sapiens OX=9606 GN=CD5L PE=1 SV=1	1.56355	0.644827	0.00637269
LA vs HC	A0A0A0MSN4	ACE	Angiotensin-converting enzyme OS=Homo sapiens OX=9606 GN=ACE PE=1 SV=1	0.340877	-1.55268	0.00670666
LA vs HC	P21291	CSRP1	Cysteine and glycine-rich protein 1 OS=Homo sapiens OX=9606 GN=CSRP1 PE=1 SV=3	0.328507	-1.606	0.00702594
LA vs HC	P04196	HRG	Histidine-rich glycoprotein OS=Homo sapiens OX=9606 GN=HRG PE=1 SV=1	0.635722	-0.653533	0.00704559
LA vs HC	Q16853	AOC3	Membrane primary amine oxidase OS=Homo sapiens OX=9606 GN=AOC3 PE=1 SV=3	0.62534	-0.677288	0.00746681
LA vs HC	P02452	COL1A1	Collagen alpha-1(I) chain OS=Homo sapiens OX=9606 GN=COL1A1 PE=1 SV=5	0.261696	-1.93404	0.00829315
LA vs HC	A0A087X0S5	COL6A1	Collagen alpha-1(VI) chain OS=Homo sapiens OX=9606 GN=COL6A1 PE=1 SV=1	0.478439	-1.06359	0.00831193
LA vs HC	P08637	FCGR3A	Low affinity immunoglobulin gamma Fc region receptor III-A OS=Homo sapiens OX=9606 GN=FCGR3A PE=1 SV=2	1.6465	0.719407	0.00847936
LA vs HC	P00738	HP	Haptoglobin OS=Homo sapiens OX=9606 GN=HP PE=1 SV=1	4.39976	2.13742	0.00939228
LA vs HC	Q04721	NOTCH2	Neurogenic locus notch homolog protein 2 OS=Homo sapiens OX=9606 GN=NOTCH2 PE=1 SV=3	2.20242	1.13909	0.00944183
LA vs HC	C9JIZ6	PSAP	Prosaposin OS=Homo sapiens OX=9606 GN=PSAP PE=1 SV=2	0.2984	-1.74468	0.00945625
LA vs HC	P02671	FGA	Fibrinogen alpha chain OS=Homo sapiens OX=9606 GN=FGA PE=1 SV=2	1.92116	0.941978	0.00986849
LA vs HC	A0A0B4J1X5	IGHV3-74	Immunoglobulin heavy variable 3-74 OS=Homo sapiens OX=9606 GN=IGHV3-74 PE=3 SV=1	3.81098	1.93016	0.010199
LA vs HC	P0C0L5	C4B	Complement C4-B OS=Homo sapiens OX=9606 GN=C4B PE=1 SV=2	0.432405	-1.20954	0.010418
LA vs HC	B7ZKJ8	ITIH4	ITIH4 protein OS=Homo sapiens OX=9606 GN=ITIH4 PE=1 SV=1	4.01834	2.0066	0.0104371
LA vs HC	P01023	A2M	Alpha-2-macroglobulin OS=Homo sapiens OX=9606 GN=A2M PE=1 SV=3	0.389362	-1.36082	0.0106805
LA vs HC	Q9UBW5	BIN2	Bridging integrator 2 OS=Homo sapiens OX=9606 GN=BIN2 PE=1 SV=3	0.301963	-1.72756	0.0106977
LA vs HC	P23284	PPIB	Peptidyl-prolyl cis-trans isomerase B OS=Homo sapiens OX=9606 GN=PPIB PE=1 SV=2	0.45773	-1.12743	0.0111773
LA vs HC	P01721	IGLV6-57	Immunoglobulin lambda variable 6-57 OS=Homo sapiens OX=9606 GN=IGLV6-57 PE=1 SV=2	4.85184	2.27853	0.0121851
LA vs HC	O75144	ICOSLG	ICOS ligand OS=Homo sapiens OX=9606 GN=ICOSLG PE=1 SV=2	0.350226	-1.51364	0.0126793
LA vs HC	P61769	B2M	Beta-2-microglobulin OS=Homo sapiens OX=9606 GN=B2M PE=1 SV=1	1.87076	0.903628	0.0132896
LA vs HC	A0A087X0T8	CADM1	Cell adhesion molecule 1 OS=Homo sapiens OX=9606 GN=CADM1 PE=1 SV=1	0.402253	-1.31383	0.0142277
LA vs HC	Q9UBQ6	EXTL2	Exostosin-like 2 OS=Homo sapiens OX=9606 GN=EXTL2 PE=1 SV=1	0.605853	-0.72296	0.0153378
LA vs HC	P12814	ACTN1	Alpha-actinin-1 OS=Homo sapiens OX=9606 GN=ACTN1 PE=1 SV=2	2.19021	1.13107	0.0165204
LA vs HC	A0A286YEY4	IGHG2	Immunoglobulin heavy constant gamma 2 (Fragment) OS=Homo sapiens OX=9606 GN=IGHG2 PE=1 SV=1	1.82881	0.870909	0.016577
LA vs HC	Q9NTU7	CBLN4	Cerebellin-4 OS=Homo sapiens OX=9606 GN=CBLN4 PE=1 SV=1	0.328835	-1.60456	0.0171517
LA vs HC	P07951	TPM2	Tropomyosin beta chain OS=Homo sapiens OX=9606 GN=TPM2 PE=1 SV=1	0.217711	-2.19952	0.0178417
LA vs HC	Q9NPY3	CD93	Complement component C1q receptor OS=Homo sapiens OX=9606 GN=CD93 PE=1 SV=3	0.343969	-1.53965	0.0179513
LA vs HC	P01701	IGLV1-51	Immunoglobulin lambda variable 1-51 OS=Homo sapiens OX=9606 GN=IGLV1-51 PE=1 SV=2	4.98381	2.31725	0.0190505
LA vs HC	Q6PID9	ACAN	Aggrecan OS=Homo sapiens OX=9606 GN=ACAN PE=1 SV=1	0.388917	-1.36247	0.0198454
LA vs HC	Q99983	OMD	Osteomodulin OS=Homo sapiens OX=9606 GN=OMD PE=1 SV=1	0.287657	-1.79758	0.0200388
LA vs HC	Q6UXB8	PI16	Peptidase inhibitor 16 OS=Homo sapiens OX=9606 GN=PI16 PE=1 SV=1	0.584804	-0.773975	0.0215693
LA vs HC	A0A3B3IS80	ALDOB	Fructose-bisphosphate aldolase OS=Homo sapiens OX=9606 GN=ALDOB PE=1 SV=1	2.88147	1.52681	0.0221254
LA vs HC	P00533	EGFR	Epidermal growth factor receptor OS=Homo sapiens OX=9606 GN=EGFR PE=1 SV=2	0.448756	-1.156	0.0231068
LA vs HC	O14498	ISLR	Immunoglobulin superfamily containing leucine-rich repeat protein OS=Homo sapiens OX=9606 GN=ISLR PE=2 SV=1	0.443866	-1.17181	0.023994
LA vs HC	P10721	KIT	Mast/stem cell growth factor receptor Kit OS=Homo sapiens OX=9606 GN=KIT PE=1 SV=1	0.265743	-1.9119	0.0245536
LA vs HC	A0A286YEY1	IGHA1	Immunoglobulin heavy constant alpha 1 (Fragment) OS=Homo sapiens OX=9606 GN=IGHA1 PE=1 SV=1	1.86865	0.901998	0.0247303
LA vs HC	E9PNW4		CD59 glycoprotein OS=Homo sapiens OX=9606 PE=1 SV=1	0.432906	-1.20787	0.0256021
LA vs HC	P05106	ITGB3	Integrin beta-3 OS=Homo sapiens OX=9606 GN=ITGB3 PE=1 SV=2	0.43446	-1.20271	0.0268819
LA vs HC	E7EPV7	SNCA	Alpha-synuclein OS=Homo sapiens OX=9606 GN=SNCA PE=1 SV=1	2.24905	1.16932	0.028685
LA vs HC	P05204	HMGN2	Non-histone chromosomal protein HMG-17 OS=Homo sapiens OX=9606 GN=HMGN2 PE=1 SV=3	1.5599	0.641451	0.0287372
LA vs HC	A0A0G2JSC0	IGLV5-45	Immunoglobulin lambda variable 5-45 (Fragment) OS=Homo sapiens OX=9606 GN=IGLV5-45 PE=1 SV=1	1.81579	0.860599	0.0292638
LA vs HC	O95428	PAPLN	Papilin OS=Homo sapiens OX=9606 GN=PAPLN PE=2 SV=4	1.51127	0.59576	0.0300161
LA vs HC	A0A140T8W8	HLA-A	HLA class I histocompatibility antigen, A alpha chain OS=Homo sapiens OX=9606 GN=HLA-A PE=1 SV=1	3.8453	1.94309	0.0313997
LA vs HC	P81605	DCD	Dermcidin OS=Homo sapiens OX=9606 GN=DCD PE=1 SV=2	0.116397	-3.10287	0.0314009
LA vs HC	P02675	FGB	Fibrinogen beta chain OS=Homo sapiens OX=9606 GN=FGB PE=1 SV=2	2.47515	1.30751	0.0327651
LA vs HC	P04114	APOB	Apolipoprotein B-100 OS=Homo sapiens OX=9606 GN=APOB PE=1 SV=2	1.53178	0.615206	0.0329094
LA vs HC	A0A096LPE2	SAA2-SAA4	SAA2-SAA4 readthrough OS=Homo sapiens OX=9606 GN=SAA2-SAA4 PE=3 SV=1	1.79584	0.844656	0.0352161
LA vs HC	Q92859	NEO1	Neogenin OS=Homo sapiens OX=9606 GN=NEO1 PE=1 SV=2	0.456697	-1.13069	0.0387256
LA vs HC	P0C0L4	C4A	Complement C4-A OS=Homo sapiens OX=9606 GN=C4A PE=1 SV=2	0.596854	-0.744549	0.0399157
LA vs HC	A0A0B4J1V0	IGHV3-15	Immunoglobulin heavy variable 3-15 OS=Homo sapiens OX=9606 GN=IGHV3-15 PE=3 SV=1	3.05315	1.6103	0.0409744
LA vs HC	P05154	SERPINA5	Plasma serine protease inhibitor OS=Homo sapiens OX=9606 GN=SERPINA5 PE=1 SV=3	0.593446	-0.752812	0.0455854
LA vs HC	A0A4W8ZXM2	IGHV3-72	Immunoglobulin heavy variable 3-72 OS=Homo sapiens OX=9606 GN=IGHV3-72 PE=1 SV=1	3.11564	1.63953	0.0457895
LA vs HC	Q15485	FCN2	Ficolin-2 OS=Homo sapiens OX=9606 GN=FCN2 PE=1 SV=2	2.30022	1.20177	0.0489825
HA vs HC	P33151	CDH5	Cadherin-5 OS=Homo sapiens OX=9606 GN=CDH5 PE=1 SV=5	0.211804	-2.2392	5.03182e-10
HA vs HC	Q9UNN8	PROCR	Endothelial protein C receptor OS=Homo sapiens OX=9606 GN=PROCR PE=1 SV=1	0.0857914	-3.54302	3.37567e-08
HA vs HC	P08567	PLEK	Pleckstrin OS=Homo sapiens OX=9606 GN=PLEK PE=1 SV=3	0.0866542	-3.52859	3.50322e-08
HA vs HC	P02763	ORM1	Alpha-1-acid glycoprotein 1 OS=Homo sapiens OX=9606 GN=ORM1 PE=1 SV=1	3.06914	1.61784	6.53499e-08
HA vs HC	P00738	HP	Haptoglobin OS=Homo sapiens OX=9606 GN=HP PE=1 SV=1	5.37926	2.42741	4.19868e-07
HA vs HC	P13473	LAMP2	Lysosome-associated membrane glycoprotein 2 OS=Homo sapiens OX=9606 GN=LAMP2 PE=1 SV=2	0.140305	-2.83337	4.30573e-07
HA vs HC	F5H423		Uncharacterized protein OS=Homo sapiens OX=9606 PE=3 SV=1	0.162813	-2.61871	5.24801e-07
HA vs HC	G3XAP6	COMP	Cartilage oligomeric matrix protein OS=Homo sapiens OX=9606 GN=COMP PE=1 SV=1	0.467303	-1.09757	6.56136e-07
HA vs HC	P51884	LUM	Lumican OS=Homo sapiens OX=9606 GN=LUM PE=1 SV=2	0.447689	-1.15943	8.61882e-07
HA vs HC	Q99784	OLFM1	Noelin OS=Homo sapiens OX=9606 GN=OLFM1 PE=1 SV=4	0.532126	-0.910159	9.77249e-07
HA vs HC	B4DLR2	FAP	Prolyl endopeptidase FAP OS=Homo sapiens OX=9606 GN=FAP PE=1 SV=1	0.151364	-2.7239	1.22219e-06
HA vs HC	G3V3A0	SERPINA3	Alpha-1-antichymotrypsin OS=Homo sapiens OX=9606 GN=SERPINA3 PE=1 SV=1	4.7043	2.23398	2.03062e-06
HA vs HC	P0DJI8	SAA1	Serum amyloid A-1 protein OS=Homo sapiens OX=9606 GN=SAA1 PE=1 SV=1	16.7353	4.06482	2.25837e-06
HA vs HC	P19652	ORM2	Alpha-1-acid glycoprotein 2 OS=Homo sapiens OX=9606 GN=ORM2 PE=1 SV=2	3.30638	1.72525	2.74645e-06
HA vs HC	Q6YHK3	CD109	CD109 antigen OS=Homo sapiens OX=9606 GN=CD109 PE=1 SV=2	0.503768	-0.989169	2.75756e-06
HA vs HC	K7EPJ4	CILP2	Cartilage intermediate layer protein 2 OS=Homo sapiens OX=9606 GN=CILP2 PE=1 SV=1	0.175853	-2.50756	4.06644e-06
HA vs HC	A0A0S2Z4G6	TPM1	Tropomyosin 1 (Alpha), isoform CRA_o (Fragment) OS=Homo sapiens OX=9606 GN=TPM1 PE=1 SV=1	0.179266	-2.47983	7.22569e-06
HA vs HC	P50552	VASP	Vasodilator-stimulated phosphoprotein OS=Homo sapiens OX=9606 GN=VASP PE=1 SV=3	0.205999	-2.27929	9.41481e-06
HA vs HC	O00533	CHL1	Neural cell adhesion molecule L1-like protein OS=Homo sapiens OX=9606 GN=CHL1 PE=1 SV=4	0.662477	-0.594058	9.62414e-06
HA vs HC	P01700	IGLV1-47	Immunoglobulin lambda variable 1-47 OS=Homo sapiens OX=9606 GN=IGLV1-47 PE=1 SV=2	11.0362	3.46417	1.07722e-05
HA vs HC	Q9NQ79	CRTAC1	Cartilage acidic protein 1 OS=Homo sapiens OX=9606 GN=CRTAC1 PE=1 SV=2	0.531374	-0.912201	1.51407e-05
HA vs HC	P27487	DPP4	Dipeptidyl peptidase 4 OS=Homo sapiens OX=9606 GN=DPP4 PE=1 SV=2	0.315344	-1.665	1.79379e-05
HA vs HC	A0A2R8Y5V9	TPM4	Tropomyosin alpha-4 chain OS=Homo sapiens OX=9606 GN=TPM4 PE=1 SV=1	0.273019	-1.87293	1.82902e-05
HA vs HC	H9KV31	NCAM2	Neural cell adhesion molecule 2 OS=Homo sapiens OX=9606 GN=NCAM2 PE=1 SV=2	0.586472	-0.769867	1.94174e-05
HA vs HC	A0A0A0MRJ7	F5	Coagulation factor V OS=Homo sapiens OX=9606 GN=F5 PE=1 SV=1	1.50221	0.587088	2.61806e-05
HA vs HC	A0A140T9C0	TNXB	Tenascin-X OS=Homo sapiens OX=9606 GN=TNXB PE=1 SV=1	0.587551	-0.767213	2.79433e-05
HA vs HC	C9JF17	APOD	Apolipoprotein D (Fragment) OS=Homo sapiens OX=9606 GN=APOD PE=1 SV=1	1.97884	0.984653	3.10401e-05
HA vs HC	P02751	FN1	Fibronectin OS=Homo sapiens OX=9606 GN=FN1 PE=1 SV=5	0.273518	-1.87029	5.03087e-05
HA vs HC	Q16853	AOC3	Membrane primary amine oxidase OS=Homo sapiens OX=9606 GN=AOC3 PE=1 SV=3	0.573587	-0.801916	5.22586e-05
HA vs HC	C9JIZ6	PSAP	Prosaposin OS=Homo sapiens OX=9606 GN=PSAP PE=1 SV=2	0.243308	-2.03915	6.16471e-05
HA vs HC	B9A041	MDH1	Malate dehydrogenase, cytoplasmic OS=Homo sapiens OX=9606 GN=MDH1 PE=1 SV=1	4.56898	2.19187	7.04119e-05
HA vs HC	P07951	TPM2	Tropomyosin beta chain OS=Homo sapiens OX=9606 GN=TPM2 PE=1 SV=1	0.212714	-2.23301	7.38046e-05
HA vs HC	A0A3B3ISR2	C1R	Complement subcomponent C1r OS=Homo sapiens OX=9606 GN=C1R PE=1 SV=1	0.577005	-0.793344	8.23436e-05
HA vs HC	Q6PID9	ACAN	Aggrecan OS=Homo sapiens OX=9606 GN=ACAN PE=1 SV=1	0.327279	-1.61141	0.000101578
HA vs HC	P62328	TMSB4X	Thymosin beta-4 OS=Homo sapiens OX=9606 GN=TMSB4X PE=1 SV=2	6.91352	2.78942	0.000134968
HA vs HC	Q60FE5	FLNA	Filamin-A OS=Homo sapiens OX=9606 GN=FLNA PE=1 SV=1	0.235262	-2.08766	0.000137382
HA vs HC	B0QYP8	PARVB	Beta-parvin (Fragment) OS=Homo sapiens OX=9606 GN=PARVB PE=1 SV=1	0.209352	-2.256	0.000144268
HA vs HC	P35443	THBS4	Thrombospondin-4 OS=Homo sapiens OX=9606 GN=THBS4 PE=1 SV=2	0.262437	-1.92996	0.00016585
HA vs HC	Q9NTU7	CBLN4	Cerebellin-4 OS=Homo sapiens OX=9606 GN=CBLN4 PE=1 SV=1	0.265562	-1.91288	0.000167724
HA vs HC	P0DP25	CALM3	Calmodulin-3 OS=Homo sapiens OX=9606 GN=CALM3 PE=1 SV=1	0.417789	-1.25915	0.000171091
HA vs HC	O15335	CHAD	Chondroadherin OS=Homo sapiens OX=9606 GN=CHAD PE=1 SV=2	0.290703	-1.78238	0.000202903
HA vs HC	A0A669KBE7	ADAMTSL4	ADAMTS-like protein 4 OS=Homo sapiens OX=9606 GN=ADAMTSL4 PE=1 SV=1	0.597612	-0.742718	0.000204485
HA vs HC	A0A075B6K4	IGLV3-10	Immunoglobulin lambda variable 3-10 OS=Homo sapiens OX=9606 GN=IGLV3-10 PE=3 SV=2	12.1578	3.60381	0.000230377
HA vs HC	Q8IXL6	FAM20C	Extracellular serine/threonine protein kinase FAM20C OS=Homo sapiens OX=9606 GN=FAM20C PE=1 SV=2	0.288997	-1.79087	0.000232874
HA vs HC	Q13332	PTPRS	Receptor-type tyrosine-protein phosphatase S OS=Homo sapiens OX=9606 GN=PTPRS PE=1 SV=3	0.356775	-1.48691	0.000249304
HA vs HC	Q15063	POSTN	Periostin OS=Homo sapiens OX=9606 GN=POSTN PE=1 SV=2	0.384015	-1.38077	0.000257109
HA vs HC	Q9UBQ6	EXTL2	Exostosin-like 2 OS=Homo sapiens OX=9606 GN=EXTL2 PE=1 SV=1	0.561335	-0.833065	0.000283178
HA vs HC	X6RJP6	TAGLN2	Transgelin-2 (Fragment) OS=Homo sapiens OX=9606 GN=TAGLN2 PE=1 SV=1	0.285973	-1.80605	0.000291995
HA vs HC	Q9Y490	TLN1	Talin-1 OS=Homo sapiens OX=9606 GN=TLN1 PE=1 SV=3	0.148679	-2.74972	0.000328387
HA vs HC	Q6UXB8	PI16	Peptidase inhibitor 16 OS=Homo sapiens OX=9606 GN=PI16 PE=1 SV=1	0.590025	-0.761151	0.000366883
HA vs HC	Q14126	DSG2	Desmoglein-2 OS=Homo sapiens OX=9606 GN=DSG2 PE=1 SV=2	0.384186	-1.38012	0.000382729
HA vs HC	P02452	COL1A1	Collagen alpha-1(I) chain OS=Homo sapiens OX=9606 GN=COL1A1 PE=1 SV=5	0.203497	-2.29692	0.000509919
HA vs HC	Q99983	OMD	Osteomodulin OS=Homo sapiens OX=9606 GN=OMD PE=1 SV=1	0.236553	-2.07977	0.00052056
HA vs HC	P12814	ACTN1	Alpha-actinin-1 OS=Homo sapiens OX=9606 GN=ACTN1 PE=1 SV=2	4.21222	2.07458	0.000528673
HA vs HC	P0C0L5	C4B	Complement C4-B OS=Homo sapiens OX=9606 GN=C4B PE=1 SV=2	0.477046	-1.0678	0.000543651
HA vs HC	P04114	APOB	Apolipoprotein B-100 OS=Homo sapiens OX=9606 GN=APOB PE=1 SV=2	2.04574	1.03263	0.00055477
HA vs HC	P55290	CDH13	Cadherin-13 OS=Homo sapiens OX=9606 GN=CDH13 PE=1 SV=1	0.233404	-2.0991	0.000577647
HA vs HC	Q8NBP7	PCSK9	Proprotein convertase subtilisin/kexin type 9 OS=Homo sapiens OX=9606 GN=PCSK9 PE=1 SV=3	2.61382	1.38616	0.000610759
HA vs HC	P05556	ITGB1	Integrin beta-1 OS=Homo sapiens OX=9606 GN=ITGB1 PE=1 SV=2	0.394036	-1.3436	0.000660066
HA vs HC	P08253	MMP2	72 kDa type IV collagenase OS=Homo sapiens OX=9606 GN=MMP2 PE=1 SV=2	0.663419	-0.592008	0.000721921
HA vs HC	Q9BWP8	COLEC11	Collectin-11 OS=Homo sapiens OX=9606 GN=COLEC11 PE=1 SV=1	0.358087	-1.48162	0.000859744
HA vs HC	H0YHL7	CORO1C	Coronin-1C (Fragment) OS=Homo sapiens OX=9606 GN=CORO1C PE=1 SV=1	0.116844	-3.09734	0.000898097
HA vs HC	P05154	SERPINA5	Plasma serine protease inhibitor OS=Homo sapiens OX=9606 GN=SERPINA5 PE=1 SV=3	0.535955	-0.899815	0.000905614
HA vs HC	Q01518	CAP1	Adenylyl cyclase-associated protein 1 OS=Homo sapiens OX=9606 GN=CAP1 PE=1 SV=5	0.246203	-2.02208	0.00094438
HA vs HC	Q92954	PRG4	Proteoglycan 4 OS=Homo sapiens OX=9606 GN=PRG4 PE=1 SV=3	1.65915	0.730445	0.00105871
HA vs HC	P05155	SERPING1	Plasma protease C1 inhibitor OS=Homo sapiens OX=9606 GN=SERPING1 PE=1 SV=2	1.55886	0.64049	0.00120214
HA vs HC	P24592	IGFBP6	Insulin-like growth factor-binding protein 6 OS=Homo sapiens OX=9606 GN=IGFBP6 PE=1 SV=1	1.56796	0.648885	0.00144732
HA vs HC	A0A0A0MSN4	ACE	Angiotensin-converting enzyme OS=Homo sapiens OX=9606 GN=ACE PE=1 SV=1	0.293218	-1.76995	0.00149978
HA vs HC	Q5R345	SELP	p-selectin OS=Homo sapiens OX=9606 GN=SELP PE=1 SV=1	0.279217	-1.84054	0.00173521
HA vs HC	K7ES69	CNN2	Calponin-2 OS=Homo sapiens OX=9606 GN=CNN2 PE=1 SV=1	0.363404	-1.46036	0.00184332
HA vs HC	P08294	SOD3	Extracellular superoxide dismutase [Cu-Zn] OS=Homo sapiens OX=9606 GN=SOD3 PE=1 SV=2	0.661149	-0.596953	0.00184414
HA vs HC	A0A087X0S5	COL6A1	Collagen alpha-1(VI) chain OS=Homo sapiens OX=9606 GN=COL6A1 PE=1 SV=1	0.520289	-0.942616	0.00201914
HA vs HC	P06331	IGHV4-34	Immunoglobulin heavy variable 4-34 OS=Homo sapiens OX=9606 GN=IGHV4-34 PE=1 SV=2	2.72675	1.44718	0.00224644
HA vs HC	O43866	CD5L	CD5 antigen-like OS=Homo sapiens OX=9606 GN=CD5L PE=1 SV=1	1.596	0.674456	0.00229705
HA vs HC	P08571	CD14	Monocyte differentiation antigen CD14 OS=Homo sapiens OX=9606 GN=CD14 PE=1 SV=2	1.58364	0.663241	0.00235878
HA vs HC	B1B0D4	ADAMTSL2	ADAMTS-like protein 2 OS=Homo sapiens OX=9606 GN=ADAMTSL2 PE=1 SV=1	3.83083	1.93766	0.00240295
HA vs HC	P0DOY2	IGLC2	Immunoglobulin lambda constant 2 OS=Homo sapiens OX=9606 GN=IGLC2 PE=1 SV=1	1.62817	0.703254	0.00270195
HA vs HC	P01023	A2M	Alpha-2-macroglobulin OS=Homo sapiens OX=9606 GN=A2M PE=1 SV=3	0.434429	-1.20281	0.00276122
HA vs HC	A0A3B3IS80	ALDOB	Fructose-bisphosphate aldolase OS=Homo sapiens OX=9606 GN=ALDOB PE=1 SV=1	3.1428	1.65205	0.00294025
HA vs HC	A0A087X0T8	CADM1	Cell adhesion molecule 1 OS=Homo sapiens OX=9606 GN=CADM1 PE=1 SV=1	0.312188	-1.67951	0.00295397
HA vs HC	P0DJI9	SAA2	Serum amyloid A-2 protein OS=Homo sapiens OX=9606 GN=SAA2 PE=1 SV=1	3.63648	1.86254	0.00308875
HA vs HC	E9PP50	CFL1	Cofilin, non-muscle isoform (Fragment) OS=Homo sapiens OX=9606 GN=CFL1 PE=1 SV=8	0.384651	-1.37838	0.00316102
HA vs HC	P80723	BASP1	Brain acid soluble protein 1 OS=Homo sapiens OX=9606 GN=BASP1 PE=1 SV=2	3.29818	1.72167	0.00321834
HA vs HC	P01857	IGHG1	Immunoglobulin heavy constant gamma 1 OS=Homo sapiens OX=9606 GN=IGHG1 PE=1 SV=1	1.60838	0.685604	0.00329324
HA vs HC	P01714	IGLV3-19	Immunoglobulin lambda variable 3-19 OS=Homo sapiens OX=9606 GN=IGLV3-19 PE=1 SV=2	4.68825	2.22905	0.003394
HA vs HC	P01871	IGHM	Immunoglobulin heavy constant mu OS=Homo sapiens OX=9606 GN=IGHM PE=1 SV=4	1.9429	0.95821	0.00340132
HA vs HC	D6RGG3	COL12A1	Collagen alpha-1(XII) chain OS=Homo sapiens OX=9606 GN=COL12A1 PE=1 SV=1	0.231133	-2.11321	0.00393838
HA vs HC	Q96KG7	MEGF10	Multiple epidermal growth factor-like domains protein 10 OS=Homo sapiens OX=9606 GN=MEGF10 PE=1 SV=1	0.52502	-0.929555	0.00405653
HA vs HC	A0A0C4DH38	IGHV5-51	Immunoglobulin heavy variable 5-51 OS=Homo sapiens OX=9606 GN=IGHV5-51 PE=3 SV=1	2.44384	1.28915	0.00417199
HA vs HC	A0A087WWU8	TPM3	Tropomyosin alpha-3 chain OS=Homo sapiens OX=9606 GN=TPM3 PE=1 SV=1	0.257785	-1.95576	0.00423976
HA vs HC	P00488	F13A1	Coagulation factor XIII A chain OS=Homo sapiens OX=9606 GN=F13A1 PE=1 SV=4	0.649586	-0.622408	0.00491548
HA vs HC	P61769	B2M	Beta-2-microglobulin OS=Homo sapiens OX=9606 GN=B2M PE=1 SV=1	1.82302	0.86633	0.00497942
HA vs HC	J3KN67	TPM3	Tropomyosin alpha-3 chain OS=Homo sapiens OX=9606 GN=TPM3 PE=1 SV=1	0.295562	-1.75847	0.00509772
HA vs HC	P01591	JCHAIN	Immunoglobulin J chain OS=Homo sapiens OX=9606 GN=JCHAIN PE=1 SV=4	1.98994	0.992728	0.00520031
HA vs HC	Q9UBW5	BIN2	Bridging integrator 2 OS=Homo sapiens OX=9606 GN=BIN2 PE=1 SV=3	0.40225	-1.31384	0.0068124
HA vs HC	A0A286YES1	IGHG3	Immunoglobulin heavy constant gamma 3 (Fragment) OS=Homo sapiens OX=9606 GN=IGHG3 PE=1 SV=1	2.2822	1.19043	0.00715882
HA vs HC	Q2L6G2	HLA-B	HLA class I histocompatibility antigen B alpha chain OS=Homo sapiens OX=9606 GN=HLA-B PE=1 SV=1	3.8481	1.94415	0.00780662
HA vs HC	P14625	HSP90B1	Endoplasmin OS=Homo sapiens OX=9606 GN=HSP90B1 PE=1 SV=1	1.56971	0.650494	0.00786135
HA vs HC	B4E3Q4	ADA2	Adenosine deaminase OS=Homo sapiens OX=9606 GN=ADA2 PE=1 SV=1	1.51858	0.602726	0.00806939
HA vs HC	H3BTN5	PKM	Pyruvate kinase (Fragment) OS=Homo sapiens OX=9606 GN=PKM PE=1 SV=1	0.440509	-1.18276	0.00857618
HA vs HC	Q5T123	SH3BGRL3	SH3 domain-binding glutamic acid-rich-like protein 3 OS=Homo sapiens OX=9606 GN=SH3BGRL3 PE=1 SV=1	0.500137	-0.999604	0.00942519
HA vs HC	B5A958	FGFR1	Fibroblast growth factor receptor 1 OS=Homo sapiens OX=9606 GN=FGFR1 PE=1 SV=1	0.41839	-1.25708	0.00972523
HA vs HC	A0A140T8W8	HLA-A	HLA class I histocompatibility antigen, A alpha chain OS=Homo sapiens OX=9606 GN=HLA-A PE=1 SV=1	4.02298	2.00827	0.00985382
HA vs HC	P00739	HPR	Haptoglobin-related protein OS=Homo sapiens OX=9606 GN=HPR PE=2 SV=2	1.66489	0.735428	0.00994114
HA vs HC	Q9Y6Z7	COLEC10	Collectin-10 OS=Homo sapiens OX=9606 GN=COLEC10 PE=1 SV=2	0.337233	-1.56818	0.00998571
HA vs HC	O95428	PAPLN	Papilin OS=Homo sapiens OX=9606 GN=PAPLN PE=2 SV=4	1.6884	0.755653	0.0104762
HA vs HC	P59666	DEFA3	Neutrophil defensin 3 OS=Homo sapiens OX=9606 GN=DEFA3 PE=1 SV=1	3.96928	1.98888	0.011947
HA vs HC	Q9NPY3	CD93	Complement component C1q receptor OS=Homo sapiens OX=9606 GN=CD93 PE=1 SV=3	0.382883	-1.38502	0.0123814
HA vs HC	A0A0C4DH31	IGHV1-18	Immunoglobulin heavy variable 1-18 OS=Homo sapiens OX=9606 GN=IGHV1-18 PE=3 SV=1	4.86527	2.28252	0.0127139
HA vs HC	P11279	LAMP1	Lysosome-associated membrane glycoprotein 1 OS=Homo sapiens OX=9606 GN=LAMP1 PE=1 SV=3	0.281708	-1.82773	0.0128817
HA vs HC	P07998	RNASE1	Ribonuclease pancreatic OS=Homo sapiens OX=9606 GN=RNASE1 PE=1 SV=4	1.50248	0.587343	0.0139021
HA vs HC	P29401	TKT	Transketolase OS=Homo sapiens OX=9606 GN=TKT PE=1 SV=3	2.00559	1.00402	0.0150226
HA vs HC	P23141	CES1	Liver carboxylesterase 1 OS=Homo sapiens OX=9606 GN=CES1 PE=1 SV=2	2.34993	1.23262	0.0150689
HA vs HC	Q12860	CNTN1	Contactin-1 OS=Homo sapiens OX=9606 GN=CNTN1 PE=1 SV=1	0.58484	-0.773886	0.0166064
HA vs HC	O75144	ICOSLG	ICOS ligand OS=Homo sapiens OX=9606 GN=ICOSLG PE=1 SV=2	0.315918	-1.66238	0.017649
HA vs HC	A0A096LPE2	SAA2-SAA4	SAA2-SAA4 readthrough OS=Homo sapiens OX=9606 GN=SAA2-SAA4 PE=3 SV=1	1.83609	0.87664	0.01934
HA vs HC	O00151	PDLIM1	PDZ and LIM domain protein 1 OS=Homo sapiens OX=9606 GN=PDLIM1 PE=1 SV=4	0.39858	-1.32706	0.0193855
HA vs HC	O75368	SH3BGRL	SH3 domain-binding glutamic acid-rich-like protein OS=Homo sapiens OX=9606 GN=SH3BGRL PE=1 SV=1	0.534869	-0.902742	0.0198321
HA vs HC	P40197	GP5	Platelet glycoprotein V OS=Homo sapiens OX=9606 GN=GP5 PE=1 SV=1	0.64028	-0.643226	0.0221719
HA vs HC	Q02413	DSG1	Desmoglein-1 OS=Homo sapiens OX=9606 GN=DSG1 PE=1 SV=2	0.520308	-0.942561	0.0230025
HA vs HC	P62805	H4C1	Histone H4 OS=Homo sapiens OX=9606 GN=H4C1 PE=1 SV=2	0.299631	-1.73874	0.0235732
HA vs HC	P0C0L4	C4A	Complement C4-A OS=Homo sapiens OX=9606 GN=C4A PE=1 SV=2	0.571616	-0.806882	0.0241508
HA vs HC	A8MX94	GSTP1	GST class-pi OS=Homo sapiens OX=9606 GN=GSTP1 PE=1 SV=1	0.465164	-1.10419	0.0248127
HA vs HC	Q92859	NEO1	Neogenin OS=Homo sapiens OX=9606 GN=NEO1 PE=1 SV=2	0.498131	-1.0054	0.0249796
HA vs HC	P62258	YWHAE	14-3-3 protein epsilon OS=Homo sapiens OX=9606 GN=YWHAE PE=1 SV=1	2.34617	1.23031	0.0258869
HA vs HC	P18428	LBP	Lipopolysaccharide-binding protein OS=Homo sapiens OX=9606 GN=LBP PE=1 SV=3	1.54076	0.623645	0.0274307
HA vs HC	Q13093	PLA2G7	Platelet-activating factor acetylhydrolase OS=Homo sapiens OX=9606 GN=PLA2G7 PE=1 SV=1	2.37706	1.24918	0.0291261
HA vs HC	P23284	PPIB	Peptidyl-prolyl cis-trans isomerase B OS=Homo sapiens OX=9606 GN=PPIB PE=1 SV=2	0.422691	-1.24232	0.0291854
HA vs HC	P10721	KIT	Mast/stem cell growth factor receptor Kit OS=Homo sapiens OX=9606 GN=KIT PE=1 SV=1	0.333479	-1.58433	0.0301128
HA vs HC	Q9H1D0	TRPV6	Transient receptor potential cation channel subfamily V member 6 OS=Homo sapiens OX=9606 GN=TRPV6 PE=1 SV=3	0.432141	-1.21043	0.0316273
HA vs HC	A0A1B0GV23	CTSD	Cathepsin D OS=Homo sapiens OX=9606 GN=CTSD PE=1 SV=1	1.74694	0.804834	0.0323356
HA vs HC	E7EQB2	LTF	Lactotransferrin (Fragment) OS=Homo sapiens OX=9606 GN=LTF PE=1 SV=1	0.394028	-1.34363	0.0339361
HA vs HC	P01619	IGKV3-20	Immunoglobulin kappa variable 3-20 OS=Homo sapiens OX=9606 GN=IGKV3-20 PE=1 SV=2	1.53605	0.619229	0.0343536
HA vs HC	A0A0B4J1V0	IGHV3-15	Immunoglobulin heavy variable 3-15 OS=Homo sapiens OX=9606 GN=IGHV3-15 PE=3 SV=1	2.74406	1.45631	0.038308
HA vs HC	O15204	ADAMDEC1	ADAM DEC1 OS=Homo sapiens OX=9606 GN=ADAMDEC1 PE=1 SV=2	1.99287	0.994847	0.039834
HA vs HC	J3QQR8	ICAM2	Intercellular adhesion molecule 2 (Fragment) OS=Homo sapiens OX=9606 GN=ICAM2 PE=1 SV=8	0.607113	-0.719964	0.0398642
HA vs HC	P02747	C1QC	Complement C1q subcomponent subunit C OS=Homo sapiens OX=9606 GN=C1QC PE=1 SV=3	0.432428	-1.20947	0.0415792
HA vs HC	A6NC48	BST1	ADP-ribosyl cyclase/cyclic ADP-ribose hydrolase OS=Homo sapiens OX=9606 GN=BST1 PE=1 SV=1	0.515476	-0.956022	0.0434834
HA vs HC	P09172	DBH	Dopamine beta-hydroxylase OS=Homo sapiens OX=9606 GN=DBH PE=1 SV=3	1.54963	0.631926	0.0454666
HA vs HC	Q8WZ75	ROBO4	Roundabout homolog 4 OS=Homo sapiens OX=9606 GN=ROBO4 PE=1 SV=1	0.513581	-0.961335	0.0466823
HA vs HC	P28799	GRN	Progranulin OS=Homo sapiens OX=9606 GN=GRN PE=1 SV=2	2.25901	1.17569	0.0471645
HA vs HC	Q8N6C8	LILRA3	Leukocyte immunoglobulin-like receptor subfamily A member 3 OS=Homo sapiens OX=9606 GN=LILRA3 PE=1 SV=3	2.71968	1.44344	0.047429
LA vs IA	A0A0C4DH68	IGKV2-24	Immunoglobulin kappa variable 2-24 OS=Homo sapiens OX=9606 GN=IGKV2-24 PE=3 SV=1	12.6205	3.6577	0.000611281
LA vs IA	A0A286YES1	IGHG3	Immunoglobulin heavy constant gamma 3 (Fragment) OS=Homo sapiens OX=9606 GN=IGHG3 PE=1 SV=1	2.05446	1.03876	0.00164204
LA vs IA	P01721	IGLV6-57	Immunoglobulin lambda variable 6-57 OS=Homo sapiens OX=9606 GN=IGLV6-57 PE=1 SV=2	6.5603	2.71376	0.00315826
LA vs IA	P25311	AZGP1	Zinc-alpha-2-glycoprotein OS=Homo sapiens OX=9606 GN=AZGP1 PE=1 SV=2	0.503592	-0.989672	0.00467419
LA vs IA	O14791	APOL1	Apolipoprotein L1 OS=Homo sapiens OX=9606 GN=APOL1 PE=1 SV=5	0.567949	-0.816166	0.00485475
LA vs IA	P01857	IGHG1	Immunoglobulin heavy constant gamma 1 OS=Homo sapiens OX=9606 GN=IGHG1 PE=1 SV=1	1.54456	0.627193	0.00891476
LA vs IA	Q14847	LASP1	LIM and SH3 domain protein 1 OS=Homo sapiens OX=9606 GN=LASP1 PE=1 SV=2	1.93554	0.952733	0.0109654
LA vs IA	E9PNW4		CD59 glycoprotein OS=Homo sapiens OX=9606 PE=1 SV=1	0.402058	-1.31452	0.0150749
LA vs IA	P01619	IGKV3-20	Immunoglobulin kappa variable 3-20 OS=Homo sapiens OX=9606 GN=IGKV3-20 PE=1 SV=2	1.78853	0.838775	0.015397
LA vs IA	A0A075B6K4	IGLV3-10	Immunoglobulin lambda variable 3-10 OS=Homo sapiens OX=9606 GN=IGLV3-10 PE=3 SV=2	6.85061	2.77623	0.0156311
LA vs IA	P06312	IGKV4-1	Immunoglobulin kappa variable 4-1 OS=Homo sapiens OX=9606 GN=IGKV4-1 PE=1 SV=1	1.58229	0.662013	0.0175758
LA vs IA	P13473	LAMP2	Lysosome-associated membrane glycoprotein 2 OS=Homo sapiens OX=9606 GN=LAMP2 PE=1 SV=2	0.33146	-1.59309	0.0180257
LA vs IA	P01871	IGHM	Immunoglobulin heavy constant mu OS=Homo sapiens OX=9606 GN=IGHM PE=1 SV=4	2.02027	1.01455	0.0214727
LA vs IA	P30530	AXL	Tyrosine-protein kinase receptor UFO OS=Homo sapiens OX=9606 GN=AXL PE=1 SV=4	2.13898	1.09692	0.0321399
LA vs IA	Q6UVK1	CSPG4	Chondroitin sulfate proteoglycan 4 OS=Homo sapiens OX=9606 GN=CSPG4 PE=1 SV=2	2.01788	1.01284	0.0324871
LA vs IA	C9JIF9	APEH	Acyl-peptide hydrolase OS=Homo sapiens OX=9606 GN=APEH PE=1 SV=1	2.30344	1.20379	0.0340549
LA vs IA	A0A0B4J231	IGLL5	Immunoglobulin lambda-like polypeptide 5 OS=Homo sapiens OX=9606 GN=IGLL5 PE=1 SV=1	1.55624	0.638068	0.0349471
LA vs IA	Q04721	NOTCH2	Neurogenic locus notch homolog protein 2 OS=Homo sapiens OX=9606 GN=NOTCH2 PE=1 SV=3	2.10864	1.07631	0.0366184
LA vs IA	P01591	JCHAIN	Immunoglobulin J chain OS=Homo sapiens OX=9606 GN=JCHAIN PE=1 SV=4	1.85123	0.888481	0.0370998
LA vs IA	A0A4W8ZXM2	IGHV3-72	Immunoglobulin heavy variable 3-72 OS=Homo sapiens OX=9606 GN=IGHV3-72 PE=1 SV=1	1.5393	0.622278	0.0377361
LA vs IA	P01780	IGHV3-7	Immunoglobulin heavy variable 3-7 OS=Homo sapiens OX=9606 GN=IGHV3-7 PE=1 SV=2	3.7719	1.91529	0.0384538
LA vs IA	P05160	F13B	Coagulation factor XIII B chain OS=Homo sapiens OX=9606 GN=F13B PE=1 SV=3	0.660321	-0.598762	0.0390097
LA vs IA	P08514	ITGA2B	Integrin alpha-IIb OS=Homo sapiens OX=9606 GN=ITGA2B PE=1 SV=3	0.475869	-1.07136	0.0426049
LA vs IA	A0A0D9SG88	CFH	Complement factor H OS=Homo sapiens OX=9606 GN=CFH PE=1 SV=1	4.25721	2.08991	0.0436869
LA vs IA	P30740	SERPINB1	Leukocyte elastase inhibitor OS=Homo sapiens OX=9606 GN=SERPINB1 PE=1 SV=1	0.497278	-1.00787	0.0441912
HA vs IA	P33151	CDH5	Cadherin-5 OS=Homo sapiens OX=9606 GN=CDH5 PE=1 SV=5	0.322827	-1.63117	5.83419e-07
HA vs IA	P00488	F13A1	Coagulation factor XIII A chain OS=Homo sapiens OX=9606 GN=F13A1 PE=1 SV=4	0.458205	-1.12594	2.97547e-06
HA vs IA	H7BY64	ZNF511-PRAP1	ZNF511-PRAP1 readthrough (Fragment) OS=Homo sapiens OX=9606 GN=ZNF511-PRAP1 PE=4 SV=2	0.141498	-2.82114	3.90503e-06
HA vs IA	P02751	FN1	Fibronectin OS=Homo sapiens OX=9606 GN=FN1 PE=1 SV=5	0.221835	-2.17244	5.69758e-06
HA vs IA	B9A041	MDH1	Malate dehydrogenase, cytoplasmic OS=Homo sapiens OX=9606 GN=MDH1 PE=1 SV=1	4.04372	2.01568	0.000129985
HA vs IA	Q9BWP8	COLEC11	Collectin-11 OS=Homo sapiens OX=9606 GN=COLEC11 PE=1 SV=1	0.299843	-1.73772	0.000134286
HA vs IA	Q14126	DSG2	Desmoglein-2 OS=Homo sapiens OX=9606 GN=DSG2 PE=1 SV=2	0.396778	-1.3336	0.000566666
HA vs IA	K7ERI9	APOC1	Apolipoprotein C-I (Fragment) OS=Homo sapiens OX=9606 GN=APOC1 PE=1 SV=1	2.30333	1.20372	0.000733475
HA vs IA	P19652	ORM2	Alpha-1-acid glycoprotein 2 OS=Homo sapiens OX=9606 GN=ORM2 PE=1 SV=2	1.6186	0.69475	0.00255995
HA vs IA	K7ER74	APOC4-APOC2	Apolipoprotein C-II OS=Homo sapiens OX=9606 GN=APOC4-APOC2 PE=1 SV=1	3.35646	1.74694	0.00275141
HA vs IA	C9JIF9	APEH	Acyl-peptide hydrolase OS=Homo sapiens OX=9606 GN=APEH PE=1 SV=1	2.67452	1.41928	0.00349538
HA vs IA	P02763	ORM1	Alpha-1-acid glycoprotein 1 OS=Homo sapiens OX=9606 GN=ORM1 PE=1 SV=1	1.53721	0.620311	0.00412647
HA vs IA	A0A2R8Y5V9	TPM4	Tropomyosin alpha-4 chain OS=Homo sapiens OX=9606 GN=TPM4 PE=1 SV=1	3.62394	1.85756	0.00591919
HA vs IA	P02649	APOE	Apolipoprotein E OS=Homo sapiens OX=9606 GN=APOE PE=1 SV=1	1.76966	0.82347	0.00620787
HA vs IA	P25311	AZGP1	Zinc-alpha-2-glycoprotein OS=Homo sapiens OX=9606 GN=AZGP1 PE=1 SV=2	0.543812	-0.878821	0.00629732
HA vs IA	Q9UNN8	PROCR	Endothelial protein C receptor OS=Homo sapiens OX=9606 GN=PROCR PE=1 SV=1	0.298379	-1.74478	0.00720228
HA vs IA	P0CG48	UBC	Polyubiquitin-C OS=Homo sapiens OX=9606 GN=UBC PE=1 SV=3	1.6002	0.678252	0.00851351
HA vs IA	Q9Y6Z7	COLEC10	Collectin-10 OS=Homo sapiens OX=9606 GN=COLEC10 PE=1 SV=2	0.356473	-1.48814	0.00952299
HA vs IA	B0YIW2	APOC3	Apolipoprotein C-III OS=Homo sapiens OX=9606 GN=APOC3 PE=1 SV=1	2.09734	1.06856	0.0108565
HA vs IA	A0A087X054	HYOU1	Hypoxia up-regulated protein 1 OS=Homo sapiens OX=9606 GN=HYOU1 PE=1 SV=1	2.35922	1.23831	0.0110953
HA vs IA	P30086	PEBP1	Phosphatidylethanolamine-binding protein 1 OS=Homo sapiens OX=9606 GN=PEBP1 PE=1 SV=3	2.78788	1.47917	0.0129383
HA vs IA	Q8N6C8	LILRA3	Leukocyte immunoglobulin-like receptor subfamily A member 3 OS=Homo sapiens OX=9606 GN=LILRA3 PE=1 SV=3	3.78022	1.91847	0.0141118
HA vs IA	P62258	YWHAE	14-3-3 protein epsilon OS=Homo sapiens OX=9606 GN=YWHAE PE=1 SV=1	2.42321	1.27692	0.0165093
HA vs IA	Q14847	LASP1	LIM and SH3 domain protein 1 OS=Homo sapiens OX=9606 GN=LASP1 PE=1 SV=2	2.01526	1.01097	0.0173343
HA vs IA	P55290	CDH13	Cadherin-13 OS=Homo sapiens OX=9606 GN=CDH13 PE=1 SV=1	0.396662	-1.33402	0.0192632
HA vs IA	Q6UVK1	CSPG4	Chondroitin sulfate proteoglycan 4 OS=Homo sapiens OX=9606 GN=CSPG4 PE=1 SV=2	1.93765	0.954311	0.0210128
HA vs IA	Q99497	PARK7	Parkinson disease protein 7 OS=Homo sapiens OX=9606 GN=PARK7 PE=1 SV=2	2.28205	1.19033	0.0234456
HA vs IA	P20742	PZP	Pregnancy zone protein OS=Homo sapiens OX=9606 GN=PZP PE=1 SV=4	0.209143	-2.25744	0.0252737
HA vs IA	P16157	ANK1	Ankyrin-1 OS=Homo sapiens OX=9606 GN=ANK1 PE=1 SV=3	1.94672	0.961044	0.0276246
HA vs IA	C9JIZ6	PSAP	Prosaposin OS=Homo sapiens OX=9606 GN=PSAP PE=1 SV=2	0.484474	-1.04551	0.0276255
HA vs IA	P61981	YWHAG	14-3-3 protein gamma OS=Homo sapiens OX=9606 GN=YWHAG PE=1 SV=2	1.98948	0.992393	0.028211
HA vs IA	A0A0C4DH68	IGKV2-24	Immunoglobulin kappa variable 2-24 OS=Homo sapiens OX=9606 GN=IGKV2-24 PE=3 SV=1	2.51973	1.33327	0.0284639
HA vs IA	P0DJI8	SAA1	Serum amyloid A-1 protein OS=Homo sapiens OX=9606 GN=SAA1 PE=1 SV=1	2.92275	1.54732	0.0298418
HA vs IA	P0DJI9	SAA2	Serum amyloid A-2 protein OS=Homo sapiens OX=9606 GN=SAA2 PE=1 SV=1	2.76902	1.46937	0.0320849
HA vs IA	P81605	DCD	Dermcidin OS=Homo sapiens OX=9606 GN=DCD PE=1 SV=2	6.12934	2.61573	0.033903
HA vs IA	P07737	PFN1	Profilin-1 OS=Homo sapiens OX=9606 GN=PFN1 PE=1 SV=2	1.51523	0.59954	0.0346148
HA vs IA	A0A096LNZ9	ISG15	Ubiquitin-like protein ISG15 (Fragment) OS=Homo sapiens OX=9606 GN=ISG15 PE=1 SV=6	2.56653	1.35982	0.0348827
HA vs IA	P0C0L5	C4B	Complement C4-B OS=Homo sapiens OX=9606 GN=C4B PE=1 SV=2	0.593623	-0.752382	0.0351512
HA vs IA	P62942	FKBP1A	Peptidyl-prolyl cis-trans isomerase FKBP1A OS=Homo sapiens OX=9606 GN=FKBP1A PE=1 SV=2	2.52655	1.33717	0.039338
HA vs IA	Q92496	CFHR4	Complement factor H-related protein 4 OS=Homo sapiens OX=9606 GN=CFHR4 PE=1 SV=3	0.328008	-1.60819	0.039804
HA vs IA	P23141	CES1	Liver carboxylesterase 1 OS=Homo sapiens OX=9606 GN=CES1 PE=1 SV=2	2.21342	1.14628	0.0423766
HA vs IA	P0C0L4	C4A	Complement C4-A OS=Homo sapiens OX=9606 GN=C4A PE=1 SV=2	0.581395	-0.782409	0.0424458
HA vs IA	Q9ULI3	HEG1	Protein HEG homolog 1 OS=Homo sapiens OX=9606 GN=HEG1 PE=1 SV=3	1.88143	0.911828	0.0446379
HA vs IA	Q5QNW6	H2BC18	Histone H2B type 2-F OS=Homo sapiens OX=9606 GN=H2BC18 PE=1 SV=3	0.535697	-0.90051	0.0478392
HA vs IA	X6R8F3	LCN2	Neutrophil gelatinase-associated lipocalin OS=Homo sapiens OX=9606 GN=LCN2 PE=1 SV=1	1.977	0.983314	0.0491481
HA vs IA	Q01469	FABP5	Fatty acid-binding protein 5 OS=Homo sapiens OX=9606 GN=FABP5 PE=1 SV=3	2.08289	1.05859	0.0496162
HA vs LA	P33151	CDH5	Cadherin-5 OS=Homo sapiens OX=9606 GN=CDH5 PE=1 SV=5	0.311309	-1.68358	9.54626e-08
HA vs LA	P02751	FN1	Fibronectin OS=Homo sapiens OX=9606 GN=FN1 PE=1 SV=5	0.32272	-1.63164	0.000417061
HA vs LA	Q9BWP8	COLEC11	Collectin-11 OS=Homo sapiens OX=9606 GN=COLEC11 PE=1 SV=1	0.326392	-1.61532	0.000531075
HA vs LA	Q14126	DSG2	Desmoglein-2 OS=Homo sapiens OX=9606 GN=DSG2 PE=1 SV=2	0.413872	-1.27274	0.000579053
HA vs LA	P08514	ITGA2B	Integrin alpha-IIb OS=Homo sapiens OX=9606 GN=ITGA2B PE=1 SV=3	2.50358	1.32399	0.00227131
HA vs LA	P01857	IGHG1	Immunoglobulin heavy constant gamma 1 OS=Homo sapiens OX=9606 GN=IGHG1 PE=1 SV=1	0.630887	-0.664547	0.00346687
HA vs LA	Q02985	CFHR3	Complement factor H-related protein 3 OS=Homo sapiens OX=9606 GN=CFHR3 PE=1 SV=2	1.74436	0.802696	0.00465113
HA vs LA	Q03591	CFHR1	Complement factor H-related protein 1 OS=Homo sapiens OX=9606 GN=CFHR1 PE=1 SV=2	1.63545	0.709685	0.00564495
HA vs LA	A0A0C4DH68	IGKV2-24	Immunoglobulin kappa variable 2-24 OS=Homo sapiens OX=9606 GN=IGKV2-24 PE=3 SV=1	0.199653	-2.32443	0.00618267
HA vs LA	A0A286YEY4	IGHG2	Immunoglobulin heavy constant gamma 2 (Fragment) OS=Homo sapiens OX=9606 GN=IGHG2 PE=1 SV=1	0.535688	-0.900536	0.00731246
HA vs LA	P05106	ITGB3	Integrin beta-3 OS=Homo sapiens OX=9606 GN=ITGB3 PE=1 SV=2	2.28687	1.19338	0.00780764
HA vs LA	O75368	SH3BGRL	SH3 domain-binding glutamic acid-rich-like protein OS=Homo sapiens OX=9606 GN=SH3BGRL PE=1 SV=1	2.24508	1.16677	0.00879136
HA vs LA	G3V4U0	FBLN5	Fibulin-5 OS=Homo sapiens OX=9606 GN=FBLN5 PE=1 SV=1	0.425965	-1.23119	0.00923732
HA vs LA	X6R8F3	LCN2	Neutrophil gelatinase-associated lipocalin OS=Homo sapiens OX=9606 GN=LCN2 PE=1 SV=1	3.05187	1.60969	0.00926065
HA vs LA	P01619	IGKV3-20	Immunoglobulin kappa variable 3-20 OS=Homo sapiens OX=9606 GN=IGKV3-20 PE=1 SV=2	0.537161	-0.896574	0.00969353
HA vs LA	H7BY64	ZNF511-PRAP1	ZNF511-PRAP1 readthrough (Fragment) OS=Homo sapiens OX=9606 GN=ZNF511-PRAP1 PE=4 SV=2	0.295352	-1.75949	0.0103902
HA vs LA	P0DJI9	SAA2	Serum amyloid A-2 protein OS=Homo sapiens OX=9606 GN=SAA2 PE=1 SV=1	3.27861	1.71308	0.0120491
HA vs LA	P01834	IGKC	Immunoglobulin kappa constant OS=Homo sapiens OX=9606 GN=IGKC PE=1 SV=2	0.663999	-0.590747	0.0124789
HA vs LA	A0A0B4J231	IGLL5	Immunoglobulin lambda-like polypeptide 5 OS=Homo sapiens OX=9606 GN=IGLL5 PE=1 SV=1	0.662416	-0.594192	0.0128274
HA vs LA	A0A286YES1	IGHG3	Immunoglobulin heavy constant gamma 3 (Fragment) OS=Homo sapiens OX=9606 GN=IGHG3 PE=1 SV=1	0.512499	-0.964378	0.0138202
HA vs LA	P55290	CDH13	Cadherin-13 OS=Homo sapiens OX=9606 GN=CDH13 PE=1 SV=1	0.379109	-1.39932	0.0143382
HA vs LA	P30086	PEBP1	Phosphatidylethanolamine-binding protein 1 OS=Homo sapiens OX=9606 GN=PEBP1 PE=1 SV=3	2.70382	1.435	0.015429
HA vs LA	B0YJC4	VIM	Vimentin OS=Homo sapiens OX=9606 GN=VIM PE=1 SV=1	3.19016	1.67363	0.0154557
HA vs LA	P81605	DCD	Dermcidin OS=Homo sapiens OX=9606 GN=DCD PE=1 SV=2	6.69884	2.74391	0.0194289
HA vs LA	P06312	IGKV4-1	Immunoglobulin kappa variable 4-1 OS=Homo sapiens OX=9606 GN=IGKV4-1 PE=1 SV=1	0.425393	-1.23313	0.0204793
HA vs LA	B9A041	MDH1	Malate dehydrogenase, cytoplasmic OS=Homo sapiens OX=9606 GN=MDH1 PE=1 SV=1	2.51042	1.32793	0.0212476
HA vs LA	K7ERI9	APOC1	Apolipoprotein C-I (Fragment) OS=Homo sapiens OX=9606 GN=APOC1 PE=1 SV=1	1.7044	0.769267	0.0216558
HA vs LA	P21291	CSRP1	Cysteine and glycine-rich protein 1 OS=Homo sapiens OX=9606 GN=CSRP1 PE=1 SV=3	2.06814	1.04833	0.0248455
HA vs LA	Q9UNN8	PROCR	Endothelial protein C receptor OS=Homo sapiens OX=9606 GN=PROCR PE=1 SV=1	0.459643	-1.12141	0.0252963
HA vs LA	P01721	IGLV6-57	Immunoglobulin lambda variable 6-57 OS=Homo sapiens OX=9606 GN=IGLV6-57 PE=1 SV=2	0.303972	-1.71799	0.030831
HA vs LA	P09172	DBH	Dopamine beta-hydroxylase OS=Homo sapiens OX=9606 GN=DBH PE=1 SV=3	2.18419	1.1271	0.0314444
HA vs LA	O95479	H6PD	GDH/6PGL endoplasmic bifunctional protein OS=Homo sapiens OX=9606 GN=H6PD PE=1 SV=2	0.488666	-1.03308	0.0331795
HA vs LA	Q9Y6Z7	COLEC10	Collectin-10 OS=Homo sapiens OX=9606 GN=COLEC10 PE=1 SV=2	0.406597	-1.29833	0.0438566
HA vs LA	P12882	MYH1	Myosin-1 OS=Homo sapiens OX=9606 GN=MYH1 PE=1 SV=3	0.227286	-2.13742	0.0490376

## Sheet: Supplementary Data 1.2
Supplementary Data 1.2 Differentially expressed metabolites
Group	M/Z	Compound_ID	Compound_name	FC	log2(FC)	P value	VIP		HC: healthy control; IA: inactivity; LA: low disease activity; HA: high disease activity; FC: fold change; VIP: Variable important in projection;
HA vs HC	59.0146	HMDB0000042	Acetic acid	0.63596	-0.653	0.0035122	1.3765
HA vs HC	74.0968	HMDB0031321	Butylamine	0.65852	-0.6027	0.00017355	1.6887
HA vs HC	85.028	HMDB0032330	4-Hydroxy-2-butenoic acid gamma-lactone	1.5892	0.66829	6.15e-05	1.7733
HA vs HC	86.0601	HMDB0002039	2-Pyrrolidinone	8.8383	3.1438	0.00010042	1.7345
HA vs HC	93.0343	HMDB0031335	2-Chloro-1-propanol	6.0029	2.5856	2.72e-07	2.0954
HA vs HC	102.057	HMDB0003911	DL-3-Aminoisobutyric acid	0.58764	-0.76699	0.0057309	1.3129
HA vs HC	107.049	HMDB0006115	Benzaldehyde	0.59592	-0.74681	0.039084	1.01
HA vs HC	109.052	HMDB0003905	Imidazole-4-acetaldehyde	1.6819	0.75009	0.00094638	1.5271
HA vs HC	112.984	HMDB0014118	Trifluoroacetic acid	1.6168	0.69314	0.018818	1.1372
HA vs HC	117.057	HMDB0001863	2-Hydroxyvaleric acid	0.49211	-1.0229	0.0070006	1.2856
HA vs HC	118.941	HMDB0029570	Dichlorodifluoromethane	2.1015	1.0714	0.0079265	1.2682
HA vs HC	120.08	HMDB0000719	L-Homoserine	0.5497	-0.86327	0.0037349	1.3687
HA vs HC	124.013	HMDB0000251	TAURINE	0.62865	-0.66967	0.0004872	1.5943
HA vs HC	128.037	HMDB0000267	L-5-Oxoproline	0.49984	-1.0005	0.011386	1.2155
HA vs HC	130.049	HMDB0000267	L-Pyroglutamic acid	0.4876	-1.0362	0.011394	1.2154
HA vs HC	131.071	HMDB0000665	2-Hydroxy-4-methylpentanoic acid	0.37726	-1.4064	0.00034813	1.6263
HA vs HC	132.03	HMDB0000191	Aspartate	0.51137	-0.96756	0.00011185	1.7257
HA vs HC	132.077	HMDB0000064	Creatine	1.687	0.75446	0.037579	1.0173
HA vs HC	133.014	HMDB0000156	Malic acid	0.36133	-1.4686	0.0027989	1.4045
HA vs HC	133.029	HMDB0032469	Phthalide	15.299	3.9354	0.041455	0.99897
HA vs HC	134.059	HMDB0000682	INDOXYL SULFATE	0.36891	-1.4386	0.01989	1.1281
HA vs HC	135.025	HMDB0000943	Threonic acid	0.65141	-0.61837	0.041478	0.99887
HA vs HC	137.024	HMDB0001895	Salicylic acid	6.9094	2.7886	3.79e-07	2.08
HA vs HC	137.025	HMDB0000500	4-Hydroxybenzoic acid	1.9522	0.96512	0.00015957	1.696
HA vs HC	139.11	HMDB0013824	2-Pentylfuran	0.39417	-1.3431	8.19e-06	1.9132
HA vs HC	140.07	HMDB0012153	3,4-Dihydroxybenzylamine	1.9174	0.93918	0.0040603	1.3581
HA vs HC	140.952	HMDB0012258	Methylarsonate	2.1396	1.0974	0.0044923	1.3451
HA vs HC	144.102	HMDB0004827	Proline betaine	2.8656	1.5188	0.038458	1.013
HA vs HC	145.016	HMDB0032429	3-(Methylthio)methylthiophene	0.44402	-1.1713	0.028896	1.0646
HA vs HC	145.051	HMDB0000422	2-Methylglutaric acid	0.55532	-0.8486	0.0081946	1.2635
HA vs HC	146.047	HMDB0000148	L-Glutamic acid	0.64912	-0.62344	0.0063264	1.2995
HA vs HC	146.982	HMDB0002050	Dihydroxyfumaric acid	0.52006	-0.94326	9.29e-10	2.2996
HA vs HC	148.98	HMDB0029611	Asparagusic acid	0.49376	-1.0181	2.4e-09	2.272
HA vs HC	150.017	HMDB0000439	2-Furoylglycine	0.37996	-1.3961	0.035811	1.0262
HA vs HC	151.04	HMDB0000669	2-HYDROXYPHENYLACETIC ACID	2.3382	1.2254	0.0014064	1.4843
HA vs HC	159.045	HMDB0032394	6-Methylcoumarin	1.8196	0.86361	0.0032269	1.387
HA vs HC	159.09	HMDB0032354	S-Isopropyl 3-methylbut-2-enethioate	0.48414	-1.0465	0.0044286	1.3469
HA vs HC	161.002	HMDB0029689	2-Naphthalenethiol	2.0388	1.0277	0.01531	1.1701
HA vs HC	163.099	HMDB0000450	5-Hydroxylysine	1.6083	0.68555	0.042188	0.99566
HA vs HC	164.039	HMDB0002005	Methionine sulfoxide	0.54314	-0.88061	0.018664	1.1385
HA vs HC	164.116	HMDB0030386	MYOSMINE	2.083	1.0587	0.010146	1.2326
HA vs HC	165.978	HMDB0030524	2(3H)-Benzothiazolethione	0.46103	-1.1171	0.00076563	1.5492
HA vs HC	167.107	HMDB0013105	trans-4,5-epoxy-2(E)-decenal	0.5138	-0.96072	0.043206	0.99115
HA vs HC	167.108	HMDB0036103	Geranic acid	0.44106	-1.181	0.040032	1.0055
HA vs HC	169.087	HMDB0030471	1,4-Ipomeadiol	5.1197	2.356	0.038431	1.0131
HA vs HC	169.984	HMDB0003288	Selenocysteine	0.6498	-0.62194	0.0084123	1.2597
HA vs HC	170.061	HMDB0029694	S-Methyl benzenecarbothioate	0.55758	-0.84275	0.03892	1.0108
HA vs HC	171.103	HMDB0036188	Tetrahydrofurfuryl butyrate	1.7629	0.81795	0.016897	1.1545
HA vs HC	173.999	HMDB0031573	(R)-(E)-Sulforaphene	0.4219	-1.245	0.00023087	1.6638
HA vs HC	174.937	HMDB0001405	3-Sulfinylpyruvic acid	0.59543	-0.74799	5.96e-05	1.7756
HA vs HC	175.096	HMDB0000259	Serotonin	0.46106	-1.117	0.0028423	1.4026
HA vs HC	176.068	HMDB0012271	O-Ureidohomoserine	0.54806	-0.8676	0.027676	1.0722
HA vs HC	177.019	HMDB0030819	6,7-Dihydroxycoumarin	19.62	4.2942	0.00030918	1.6373
HA vs HC	179.07	HMDB0000660	Fructose	0.12759	-2.9704	0.0099298	1.2358
HA vs HC	179.071	HMDB0011751	3-Methoxybenzenepropanoic acid	251.96	7.9771	7.35e-08	2.1516
HA vs HC	181.051	HMDB0000755	DL-p-Hydroxyphenyllactic acid	0.48118	-1.0554	0.011079	1.2196
HA vs HC	181.966	HMDB0004113	Se-Methylselenocysteine	0.66481	-0.58899	0.0006914	1.5596
HA vs HC	183.139	HMDB0031062	(Z)-3-Methyl-3-decenoic acid	0.40142	-1.3168	0.0016612	1.4657
HA vs HC	184.024	HMDB0002205	L-Homocysteic acid	55.489	5.7941	0.0012845	1.4943
HA vs HC	184.055	HMDB0032597	4-Hydroxydiphenylamine	2.8095	1.4903	0.0092999	1.2453
HA vs HC	184.073	HMDB0011657	2,6-Diamino-4-hydroxy-5-N-methylformamidopyrimidine	0.59951	-0.73815	0.012283	1.2041
HA vs HC	186.113	HMDB0013010	N-Heptanoylglycine	0.097388	-3.3601	0.008544	1.2575
HA vs HC	186.954	HMDB0031155	1,1,2-Trichloro-1,2,2-trifluoroethane	2.3185	1.2132	0.0425	0.99427
HA vs HC	187.041	HMDB0032289	Furfuryl propyl disulfide	1.8499	0.88743	0.00025157	1.6561
HA vs HC	187.068	HMDB0034732	THYMOQUINONE	0.61997	-0.68973	0.01713	1.1523
HA vs HC	187.105	HMDB0000206	N6-Acetyl-L-lysine	0.33689	-1.5696	0.017782	1.1463
HA vs HC	187.991	HMDB0004823	Lanthionine ketimine	0.62786	-0.67148	0.012959	1.196
HA vs HC	191.147	HMDB0013804	beta-Damascenone	1.6188	0.69496	0.039471	1.0082
HA vs HC	193.086	HMDB0032575	Butylparaben	2.7428	1.4556	0.034353	1.0337
HA vs HC	193.125	HMDB0014018	4-Hydroxypropofol	0.28169	-1.8278	0.00022314	1.6668
HA vs HC	195.138	HMDB0030867	Dihydro-5-(2-octenyl)-2(3H)-furanone	0.38496	-1.3772	0.0038378	1.3653
HA vs HC	197.005	HMDB0130847	2-[(sulfooxy)methyl]butanoic acid	0.30373	-1.7191	1.98e-05	1.8556
HA vs HC	197.155	HMDB0000529	5Z-Dodecenoic acid	0.36698	-1.4462	0.0064127	1.2977
HA vs HC	200	HMDB0003484	O-Phosphohomoserine	3.824	1.9351	0.0073913	1.278
HA vs HC	203.055	HMDB0029436	Penmacric acid	1.5236	0.60744	0.00041397	1.61
HA vs HC	205.16	HMDB0013816	2,4-Di-tert-butylphenol	0.029435	-5.0863	3.45e-05	1.8164
HA vs HC	209.116	HMDB0032797	Jasmonic acid	0.51889	-0.9465	0.031079	1.0518
HA vs HC	211.169	HMDB0030425	Linalyl propionate	1.6367	0.71083	0.01563	1.1669
HA vs HC	211.17	HMDB0031017	10-Undecenyl acetate	0.5188	-0.94674	0.041547	0.99855
HA vs HC	211.999	HMDB0012250	L-Aspartyl-4-phosphate	0.029312	-5.0924	0.040514	1.0033
HA vs HC	213.021	HMDB0001031	2-Deoxyribose 5-phosphate	0.22356	-2.1613	0.00024855	1.6572
HA vs HC	213.055	HMDB0032018	Phenyl salicylate	0.48036	-1.0578	0.010307	1.2303
HA vs HC	213.076	HMDB0004822	Methyl bisnorbiotinyl ketone	1.6444	0.71759	0.021544	1.1149
HA vs HC	213.149	HMDB0010727	3-Oxododecanoic acid	0.20137	-2.3121	0.00046723	1.5984
HA vs HC	213.996	HMDB0060712	2-Amino-5,6-dichloro-3,4,-dihydroquinazoline	0.33317	-1.5857	0.044589	0.98514
HA vs HC	215.166	HMDB0000387	3-Hydroxydodecanoic acid	0.33406	-1.5818	0.015048	1.1729
HA vs HC	217.018	HMDB0041785	Tyrosol 4-sulfate	0.15188	-2.719	0.027854	1.0711
HA vs HC	217.119	HMDB0028916	Isoleucyl-Serine	0.37589	-1.4116	0.00016837	1.6914
HA vs HC	218.986	HMDB0060689	Phosphoramide mustard	0.59895	-0.73949	0.0040526	1.3584
HA vs HC	220.098	HMDB0031770	Carbofuran	0.51868	-0.94708	0.047726	0.97205
HA vs HC	223.03	HMDB0028772	Cysteinyl-Cysteine	0.58967	-0.76201	0.024873	1.0906
HA vs HC	223.134	HMDB0029670	Epoxyeremopetasinorol	0.34986	-1.5152	0.0014031	1.4846
HA vs HC	223.169	HMDB0000560	Goshuyic acid	0.20212	-2.3067	0.00094582	1.5272
HA vs HC	225.148	HMDB0031740	Methyl Dihydrojasmonate	0.40321	-1.3104	0.042305	0.99514
HA vs HC	226.018	HMDB0001228	L-Glutamic acid 5-phosphate	0.27308	-1.8726	0.031319	1.0504
HA vs HC	227.033	HMDB0001343	Mevalonic acid-5P	0.13629	-2.8752	0.043518	0.98977
HA vs HC	227.166	HMDB0035881	11-Hydroxy-9-tridecenoic acid	0.22172	-2.1732	0.049184	0.96619
HA vs HC	230.062	HMDB0001180	N2-Succinyl-L-glutamic acid 5-semialdehyde	0.32948	-1.6017	1.37e-05	1.8802
HA vs HC	231.172	HMDB0029130	ValylIsoleucine	0.070271	-3.8309	2.96e-08	2.1871
HA vs HC	232.991	HMDB0014026	p-Chlorobenzene sulfonyl urea	0.49368	-1.0183	0.019401	1.1322
HA vs HC	236.163	HMDB0060849	N,N-Didesmethyltramadol	2.002	1.0015	0.012907	1.1966
HA vs HC	239.072	HMDB0032559	Dinoseb	5.0533	2.3372	0.035204	1.0293
HA vs HC	239.092	HMDB0002511	3,4,5-Trimethoxycinnamic acid	3.447	1.7853	0.03272	1.0425
HA vs HC	239.124	HMDB0000194	Anserine	2.0548	1.039	0.025215	1.0883
HA vs HC	239.163	HMDB0032369	L-Menthyl acetoacetate	0.1961	-2.3504	0.001198	1.5019
HA vs HC	239.201	HMDB0029765	9-Pentadecenoic acid	1.6393	0.71312	0.00071651	1.5559
HA vs HC	241.054	HMDB0032040	Benzoyl peroxide	0.64841	-0.62503	0.0067098	1.2914
HA vs HC	242.925	HMDB0041797	2,4-Dichlorophenoxyacetic acid	0.62297	-0.68276	5.48e-05	1.7821
HA vs HC	243.029	HMDB0001265	Fucose 1-phosphate	3.8816	1.9566	0.040196	1.0048
HA vs HC	243.16	HMDB0002327	1,11-Undecanedicarboxylic acid	4.8263	2.2709	0.020901	1.1199
HA vs HC	244.191	HMDB0013286	N-Undecanoylglycine	1.9621	0.97237	0.030879	1.0529
HA vs HC	245.048	HMDB0032077	Dibenzyl disulfide	0.13467	-2.8925	0.0040083	1.3598
HA vs HC	245.068	HMDB0000497	5,6-Dihydrouridine	0.21951	-2.1877	0.047977	0.97103
HA vs HC	246.073	HMDB0028727	Asparaginylaspartic acid	0.1477	-2.7592	1.58e-06	2.0087
HA vs HC	246.17	HMDB0000378	2-Methylbutyroylcarnitine	0.47125	-1.0854	0.011553	1.2134
HA vs HC	247.17	HMDB0030757	(S)-Pterosin A	0.2395	-2.0619	0.00048597	1.5945
HA vs HC	247.185	HMDB0072866	MG(10:0/0:0/0:0)	2.106	1.0745	0.003551	1.3751
HA vs HC	248.147	HMDB0013127	3-Hydroxybutyrylcarnitine	0.31488	-1.6671	0.03047	1.0553
HA vs HC	248.974	HMDB0060761	4-Chloro-5-sulfamoylanthranilic acid	0.4717	-1.0841	0.0055994	1.316
HA vs HC	249.066	HMDB0030227	5-Methoxycanthin-6-one	0.53116	-0.91278	0.0070919	1.2838
HA vs HC	249.15	HMDB0030917	1-Hydroxyacorenone	0.56222	-0.83078	0.011056	1.2199
HA vs HC	250.181	HMDB0060852	N,O-Didesmethylvenlafaxine	1.6739	0.74318	0.022666	1.1064
HA vs HC	251.102	HMDB0028983	Methionyl-Threonine	0.40752	-1.2951	0.0027509	1.4066
HA vs HC	251.114	HMDB0028893	Histidylproline	0.56442	-0.82516	0.012787	1.198
HA vs HC	251.202	HMDB0000477	7Z,10Z-Hexadecadienoic acid	1.5103	0.59479	0.025544	1.0861
HA vs HC	251.204	HMDB0037631	3-Methyl-alpha-ionyl acetate	0.3983	-1.3281	0.022305	1.1091
HA vs HC	253.048	HMDB0030670	Chrysophanol	0.53595	-0.89983	0.0032021	1.388
HA vs HC	253.083	HMDB0029445	L-Agaridoxin	0.53556	-0.90089	0.023193	1.1025
HA vs HC	253.179	HMDB0029604	Lubiminol	1.9429	0.95818	0.047153	0.97438
HA vs HC	253.196	HMDB0000077	Dehydroepiandrosterone	0.13105	-2.9318	3.34e-05	1.8187
HA vs HC	254.087	HMDB0002275	7,8-Dihydroneopterin	13.341	3.7378	0.048363	0.96947
HA vs HC	254.98	HMDB0060649	Ascorbic acid 2-sulfate	0.40533	-1.3028	0.0019803	1.4455
HA vs HC	255.114	HMDB0011655	2-(3-Carboxy-3-aminopropyl)-L-histidine	10.549	3.399	0.017686	1.1472
HA vs HC	255.209	HMDB0000031	Epiandrosterone	0.1769	-2.499	1.68e-05	1.8667
HA vs HC	257.149	HMDB0036647	Isocurcumenol	1.778	0.83025	0.02512	1.0889
HA vs HC	257.225	HMDB0013206	9-Decenoylcholine	0.2822	-1.8252	0.0017532	1.4595
HA vs HC	258.9	HMDB0003379	Triphosphate	0.22756	-2.1357	0.014042	1.1836
HA vs HC	258.999	HMDB0000963	5-Methylthioribose 1-phosphate	0.2549	-1.972	2.94e-09	2.2657
HA vs HC	259.025	HMDB0000124	Fructose 6-phosphate	138.59	7.1147	0.042914	0.99243
HA vs HC	259.029	HMDB0001076	Fructose-1-phosphate	70.054	6.1304	0.0078136	1.2702
HA vs HC	259.13	HMDB0011170	gamma-Glutamylisoleucine	0.40834	-1.2922	0.028425	1.0675
HA vs HC	260.09	HMDB0028730	Asparaginylglutamic acid	0.36332	-1.4607	0.0074538	1.2768
HA vs HC	260.186	HMDB0000756	Hexanoylcarnitine	0.45651	-1.1313	0.0065397	1.295
HA vs HC	261.01	HMDB0041706	Caffeic acid 3-O-sulfate	1.6141	0.6907	9.34e-05	1.7403
HA vs HC	263.104	HMDB0004259	Acetyl-N-formyl-5-methoxykynurenamine	0.038197	-4.7104	0.0062319	1.3016
HA vs HC	263.166	HMDB0032090	12-Oxo-2,3-dinor-10,15-phytodienoic acid	0.041217	-4.6006	2.49e-07	2.0994
HA vs HC	265.147	HMDB0030104	Humulinic acid A	0.12116	-3.045	2.61e-05	1.8363
HA vs HC	267.075	HMDB0000195	Inosine	0.10295	-3.28	0.0001718	1.6896
HA vs HC	267.159	HMDB0036150	4,11,13,15-Tetrahydroridentin B	1.6372	0.71123	0.013261	1.1924
HA vs HC	269.215	HMDB0134890	Baicalein	0.66248	-0.59405	0.0042944	1.3509
HA vs HC	270.315	HMDB0029586	Octadecylamine	7.156	2.8391	2.07e-05	1.8525
HA vs HC	270.967	HMDB0029845	Chymopapain	3.0478	1.6078	0.00043587	1.605
HA vs HC	273.158	HMDB0028802	Glutaminyllysine	0.077834	-3.6834	0.0031916	1.3884
HA vs HC	275.086	HMDB0030145	Ascochitine	0.50858	-0.97547	0.0057364	1.3128
HA vs HC	275.132	HMDB0028795	Glutaminylglutamine	4.5952	2.2001	0.005717	1.3132
HA vs HC	276.123	HMDB0028817	Glu-Gln	1.9422	0.95772	0.044017	0.9876
HA vs HC	277.217	HMDB0030962	Calendic acid	0.54322	-0.8804	0.03779	1.0163
HA vs HC	279.099	HMDB0028825	Glutamylmethionine	0.56928	-0.8128	0.00041549	1.6096
HA vs HC	279.16	HMDB0030148	Prehumulinic acid	0.33526	-1.5767	0.02538	1.0872
HA vs HC	280.263	HMDB0062656	Linoleamide	0.12306	-3.0226	1.09e-05	1.8952
HA vs HC	281.159	HMDB0134624	5-hydroxy-1,7-diphenylheptan-3-one	0.44145	-1.1797	0.016873	1.1548
HA vs HC	282.277	HMDB0002117	Oleamide	0.17377	-2.5248	0.0009707	1.5245
HA vs HC	283.091	HMDB0030698	5,7-Dimethoxyisoflavone	36.79	5.2012	0.0021916	1.4337
HA vs HC	283.134	HMDB0000372	16-Oxoestrone	3.8409	1.9414	0.042194	0.99564
HA vs HC	283.242	HMDB0132457	Acacetin	0.55442	-0.85096	0.020579	1.1225
HA vs HC	284.124	HMDB0002171	Glycylprolylhydroxyproline	0.34069	-1.5535	0.007373	1.2784
HA vs HC	286.139	HMDB0060548	Dihydromorphine	0.56964	-0.81189	0.017328	1.1505
HA vs HC	291.069	HMDB0135230	(1,3-diphenylpropoxy)sulfonic acid	1.5014	0.58634	0.013365	1.1912
HA vs HC	293.143	HMDB0030555	Tocopheronic acid	2.113	1.0793	0.019437	1.1319
HA vs HC	297.149	HMDB0030729	Gravelliferone	21.93	4.4548	0.024004	1.0967
HA vs HC	297.244	HMDB0010736	3-Oxooctadecanoic acid	0.61165	-0.70923	0.0076787	1.2727
HA vs HC	297.245	HMDB0034297	Ricinoleic acid	0.59083	-0.75917	0.011419	1.2151
HA vs HC	298.272	HMDB0013648	Palmitoleoylethanolamde	0.28941	-1.7888	0.037006	1.0201
HA vs HC	301.061	HMDB0029432	(S)C(S)S-S-Methylcysteine sulfoxide	0.3611	-1.4695	0.00074189	1.5524
HA vs HC	302.309	HMDB0000269	Dihydrosphingosine	4.4247	2.1456	0.016986	1.1537
HA vs HC	303.231	HMDB0001999	Eicosapentaenoic acid	0.34908	-1.5184	0.045727	0.98031
HA vs HC	304.21	HMDB0061634	3-hydroxyoctanoyl carnitine	0.18524	-2.4325	3.32e-05	1.8191
HA vs HC	305.16	HMDB0060992	2-hydroxydesipramine	1.9434	0.9586	0.041472	0.99889
HA vs HC	305.177	HMDB0033630	Lactapiperanol C	1.7203	0.78268	0.012572	1.2006
HA vs HC	307.156	HMDB0030496	ACRL Toxin II	24.737	4.6286	0.016095	1.1623
HA vs HC	307.191	HMDB0029852	Methylgingerol	2.4654	1.3018	1.59e-05	1.8702
HA vs HC	307.217	HMDB0037162	1,2,3-Tris(1-ethoxyethoxy)propane	0.52697	-0.92421	0.025043	1.0895
HA vs HC	308.151	HMDB0028963	Lysyltyrosine	0.57019	-0.81049	0.015137	1.1719
HA vs HC	309.107	HMDB0011741	gamma-Glutamyltyrosine	0.56638	-0.82015	0.038915	1.0108
HA vs HC	309.116	HMDB0015102	Desloratadine	0.39541	-1.3386	0.0013547	1.4885
HA vs HC	309.172	HMDB0040756	3-Hydroxy-6,8-dimethoxy-7(11)-eremophilen-12,8-olide	42.713	5.4166	0.033957	1.0358
HA vs HC	310.2	HMDB0030304	Atherosperminine	0.6084	-0.71691	0.047533	0.97283
HA vs HC	313.05	HMDB0060627	Malaoxon	0.059909	-4.0611	0.00039177	1.6152
HA vs HC	313.154	HMDB0013302	Phenylalanylphenylalanine	1.5858	0.66525	0.040339	1.0041
HA vs HC	313.166	HMDB0029848	(-)-trans-Carveol glucoside	17.14	4.0993	0.043151	0.99139
HA vs HC	313.238	HMDB0000782	Octadecanedioic acid	0.57284	-0.80379	0.029012	1.0639
HA vs HC	316.249	HMDB0000651	Decanoylcarnitine	0.17391	-2.5236	0.00075009	1.5513
HA vs HC	317.21	HMDB0005081	5-HEPE	0.38654	-1.3713	0.028943	1.0644
HA vs HC	318.3	HMDB0004610	Phytosphingosine	23.246	4.5389	0.0088371	1.2527
HA vs HC	319.228	HMDB0002190	5,6-Epoxy-8,11,14-eicosatrienoic acid	0.37894	-1.4	0.023811	1.0981
HA vs HC	321.132	HMDB0030416	Avenic acid A	85.223	6.4132	0.022789	1.1055
HA vs HC	325.182	HMDB0003039	Isoacitretin	47.007	5.5548	0.017051	1.1531
HA vs HC	327.231	HMDB0060707	15beta-Hydroxydesogestrel	0.43005	-1.2174	0.027317	1.0745
HA vs HC	328.248	HMDB0062737	(9E)-10-nitrooctadecenoic Acid	0.48083	-1.0564	0.00029736	1.6409
HA vs HC	329.029	HMDB0011680	Inosine 2',3'-cyclic phosphate	1.7577	0.81367	0.0015378	1.4744
HA vs HC	329.058	HMDB0060776	5-Hydroxydantrolene	272.66	8.091	1.63e-06	2.007
HA vs HC	329.247	HMDB0001976	Docosapentaenoic acid (22n-6)	0.42952	-1.2192	0.046574	0.97677
HA vs HC	331.043	HMDB0006555	2'-Deoxyinosine 5'-monophosphate	0.3553	-1.4929	0.00032046	1.634
HA vs HC	331.128	HMDB0060831	meta-O-Dealkylated flecainide	0.11754	-3.0888	0.00011724	1.7218
HA vs HC	332.244	HMDB0061636	3-hydroxydecanoyl carnitine	0.13726	-2.865	0.00022785	1.6649
HA vs HC	337.077	HMDB0030589	O-Methylsterigmatocystin	5.179	2.3727	0.014141	1.1825
HA vs HC	338.087	HMDB0010362	6-Hydroxy-5-methoxyindole glucuronide	0.2435	-2.038	2.26e-05	1.8465
HA vs HC	341.143	HMDB0029866	licoflavanone	47.503	5.57	4.56e-07	2.0713
HA vs HC	342.261	HMDB0013326	trans-2-Dodecenoylcarnitine	0.32908	-1.6035	0.0018389	1.4541
HA vs HC	344.065	HMDB0060545	O-Desmethylindomethacin	88.914	6.4743	0.012483	1.2017
HA vs HC	344.274	HMDB0002250	LAUROYLCARNITINE	0.22033	-2.1823	0.00041248	1.6103
HA vs HC	347.217	HMDB0000353	3b,15b,17a-Trihydroxy-pregnenone	2.298	1.2004	5.03e-05	1.7885
HA vs HC	347.22	HMDB0000015	Cortexolone	0.17047	-2.5524	0.00032966	1.6314
HA vs HC	347.221	HMDB0001547	Corticosterone	0.32394	-1.6262	0.028937	1.0644
HA vs HC	347.256	HMDB0029683	2-hydroxy-6-pentadecylbenzoic acid	0.27071	-1.8852	0.026982	1.0766
HA vs HC	352.17	HMDB0060595	Olopatadine n-oxide	0.33181	-1.5916	9.13e-05	1.7422
HA vs HC	353.037	HMDB0059996	Dihydronaringenin-O-sulphate	0.12149	-3.0411	0.01626	1.1606
HA vs HC	353.181	HMDB0030389	Quebrachidine	0.094612	-3.4018	0.0030012	1.396
HA vs HC	357.236	HMDB0039880	1-Formylneogrifolin	2.2943	1.1981	0.012501	1.2015
HA vs HC	362.224	HMDB0005096	N-Arachidonoylglycine	2.1702	1.1178	0.043362	0.99046
HA vs HC	365.105	HMDB0000163	D-Maltose	1.82	0.86391	0.036922	1.0205
HA vs HC	367.157	HMDB0001032	Dehydroisoandrosterone sulfate	0.093879	-3.4131	7.67e-06	1.9174
HA vs HC	367.187	HMDB0114764	LysoPA(i-13:0/0:0)	3.0321	1.6003	0.0022982	1.4281
HA vs HC	368.282	HMDB0013331	3, 5-Tetradecadiencarnitine	0.27771	-1.8483	0.004357	1.349
HA vs HC	369.12	HMDB0059980	4-Hydroxy-5-(phenyl)-valeric acid-O-glucuronide	5.7505	2.5237	0.020609	1.1223
HA vs HC	369.124	HMDB0001204	trans-3-Hydroxycotinine glucuronide	3.99	1.9964	0.0032031	1.388
HA vs HC	369.185	HMDB0032841	5-Megastigmen-7-yne-3,9-diol 9-glucoside	0.22083	-2.179	0.0104	1.229
HA vs HC	370.3	HMDB0002014	cis-5-Tetradecenoylcarnitine	0.25336	-1.9807	0.0067043	1.2915
HA vs HC	371.103	HMDB0041733	Ferulic acid 4-O-glucuronide	2.0598	1.0425	0.013467	1.1901
HA vs HC	371.109	HMDB0031941	8'-Episesaminone	1.5966	0.67501	0.029757	1.0595
HA vs HC	372.312	HMDB0005066	Tetradecanoylcarnitine	0.26397	-1.9215	0.0062324	1.3015
HA vs HC	373.149	HMDB0030164	Cyclonormammein	0.43773	-1.1919	0.0047674	1.3373
HA vs HC	375.187	HMDB0000332	18-Oxocortisol	0.21391	-2.2249	0.019878	1.1282
HA vs HC	377.234	HMDB0035508	Annoglabasin F	0.20023	-2.3203	0.00074709	1.5517
HA vs HC	380.257	HMDB0000277	Sphingosine 1-phosphate	0.1964	-2.3481	0.038691	1.0119
HA vs HC	383.153	HMDB0000386	3b,16a-Dihydroxyandrostenone sulfate	0.11136	-3.1666	0.00017158	1.6897
HA vs HC	383.196	HMDB0061005	repaglinide aromatic amine	0.41675	-1.2627	0.020723	1.1213
HA vs HC	384.255	HMDB0030186	(E,E,E)-Sylvatine	13.745	3.7808	0.0054349	1.32
HA vs HC	385.177	HMDB0029772	Corchoionol C 9-glucoside	0.17283	-2.5326	0.00010473	1.7311
HA vs HC	385.221	HMDB0012503	10,11-dihydro-20-trihydroxy-leukotriene B4	0.28243	-1.8241	0.016865	1.1548
HA vs HC	386.233	HMDB0013868	3-Hydroxytamoxifen (Droloxifene)	0.22469	-2.154	0.010979	1.221
HA vs HC	387.182	HMDB0030711	Cyclomammein	0.19923	-2.3275	0.00011042	1.7268
HA vs HC	387.205	HMDB0036318	9,13-Dihydroxy-4-megastigmen-3-one 9-glucoside	1.5226	0.60651	0.00067809	1.5615
HA vs HC	389.333	HMDB0002368	Nervonic Acid	0.53935	-0.89071	0.023652	1.0992
HA vs HC	391.226	HMDB0007003	CPA(16:0/0:0)	0.19556	-2.3543	0.0044302	1.3469
HA vs HC	393.107	HMDB0059759	1-Hydroxypyrene glucuronide	22.043	4.4623	7.83e-05	1.7544
HA vs HC	393.178	HMDB0031690	cis-3-Hexenyl b-primeveroside	15.283	3.9338	0.019237	1.1336
HA vs HC	395.255	HMDB0062325	1-hexadecyl-glycero-3-phosphate	0.37827	-1.4025	0.017011	1.1535
HA vs HC	399.358	HMDB0001217	4alpha-Methylzymosterol	0.63905	-0.646	0.0035874	1.3738
HA vs HC	400.339	HMDB0000222	Palmitoylcarnitine	0.15614	-2.6791	0.00034694	1.6266
HA vs HC	400.341	HMDB0000222	L-Palmitoylcarnitine	0.34882	-1.5195	0.017133	1.1523
HA vs HC	401.241	HMDB0030407	Merodesmosine	0.40706	-1.2967	0.0023345	1.4263
HA vs HC	402.251	HMDB0061107	Buspirone N-oxide	13.563	3.7616	0.0057158	1.3133
HA vs HC	403.136	HMDB0041550	Oleoside 11-methyl ester	83.279	6.3799	0.00013824	1.7081
HA vs HC	404.206	HMDB0061087	3,4-Dihydroxy-tamoxifen	2327.9	11.185	5.51e-07	2.0622
HA vs HC	407.282	HMDB0000391	7-Ketodeoxycholic acid	13.151	3.7171	9.67e-06	1.9028
HA vs HC	410.218	HMDB0003752	LysoPC(10:0/0:0)	1.6008	0.67884	0.0061298	1.3038
HA vs HC	411.188	HMDB0000569	Deoxypyridinoline	0.31697	-1.6576	0.0036458	1.3718
HA vs HC	413.163	HMDB0029511	Garcinone C	0.37361	-1.4204	0.02323	1.1022
HA vs HC	418.195	HMDB0030274	(E)-Casimiroedine	6.3265	2.6614	0.033169	1.0401
HA vs HC	420.251	HMDB0038568	PC-M6	2.0589	1.0419	0.013702	1.1874
HA vs HC	420.288	HMDB0006463	Stearidonyl carnitine	0.44514	-1.1677	0.032814	1.042
HA vs HC	420.308	HMDB0000541	7b-Hydroxy-3-oxo-5b-cholanoic acid	0.070164	-3.8331	1.69e-06	2.005
HA vs HC	421.337	HMDB0001457	5beta-Cholestane-3alpha,7alpha,12alpha-triol	0.54995	-0.86263	6.64e-05	1.7673
HA vs HC	424.341	HMDB0006469	Linoleyl Carnitine	4.3584	2.1238	0.0022084	1.4328
HA vs HC	424.343	HMDB0006461	Linoelaidylcarnitine	0.21366	-2.2266	0.019528	1.1311
HA vs HC	425.066	HMDB0000656	Cysteineglutathione disulfide	0.019535	-5.6778	0.0041245	1.3561
HA vs HC	425.221	HMDB0036011	Cinnzeylanine	3.1131	1.6384	0.0095805	1.241
HA vs HC	425.255	HMDB0013043	Prostaglandin PGE2 1-glyceryl ester	0.4871	-1.0377	0.013275	1.1923
HA vs HC	426.358	HMDB0005065	Oleoylcarnitine	4.2171	2.0762	0.045708	0.98039
HA vs HC	427.134	HMDB0060829	Lacosamide-glucuronide	0.1215	-3.0409	0.0014354	1.4821
HA vs HC	428.373	HMDB0000848	Stearoylcarnitine	0.16387	-2.6094	0.0048447	1.3352
HA vs HC	428.986	HMDB0003335	IDP	2.5936	1.3749	0.029683	1.0599
HA vs HC	431.054	HMDB0011117	Se-Adenosylselenohomocysteine	4.4068	2.1397	0.023215	1.1024
HA vs HC	431.316	HMDB0006228	24-Hydroxycalcitriol	0.37115	-1.4299	0.0093208	1.245
HA vs HC	435.312	HMDB0001203	4a-Formyl-5a-cholesta-8,24-dien-3b-ol	0.039035	-4.6791	8.48e-10	2.3022
HA vs HC	437.195	HMDB0030849	Artocarpin	0.41158	-1.2808	0.0034392	1.3791
HA vs HC	437.272	HMDB0007850	LysoPA(0:0/18:0)	0.62082	-0.68776	0.0064892	1.296
HA vs HC	438.174	HMDB0061172	O-Desmethylvenlafaxine glucuronide	0.054762	-4.1907	0.007934	1.2681
HA vs HC	440.312	HMDB0011142	DHAP(O-18:0)	0.3474	-1.5253	0.034998	1.0304
HA vs HC	442.319	HMDB0013339	3-Hydroxy-11Z-octadecenoylcarnitine	0.034604	-4.8529	1.19e-06	2.0233
HA vs HC	445.117	HMDB0002219	Glycitin	0.53615	-0.89929	0.0092624	1.2459
HA vs HC	445.187	HMDB0004483	Estrone glucuronide	0.1223	-3.0315	0.0022751	1.4293
HA vs HC	447.135	HMDB0031586	7-Hydroxy-8-O-methylaloin B	14.806	3.8881	0.021486	1.1153
HA vs HC	448.347	HMDB0006455	Arachidonoylcarnitine	0.11448	-3.1269	0.010138	1.2327
HA vs HC	449.287	HMDB0012562	13'-Hydroxy-gamma-tocotrienol	0.17126	-2.5457	0.035713	1.0267
HA vs HC	451.325	HMDB0035888	Tyromycic acid	0.55364	-0.85298	0.012509	1.2014
HA vs HC	453.189	HMDB0035031	Desoxylimonin	26.889	4.7489	0.041738	0.99769
HA vs HC	455.248	HMDB0000907	Sulfolithocholic acid	0.50243	-0.99301	0.0069039	1.2875
HA vs HC	456.181	HMDB0001533	5,10-Methylene-THF	0.32855	-1.6058	0.014726	1.1762
HA vs HC	456.407	HMDB0006460	Arachidyl carnitine	0.11264	-3.1502	0.0045798	1.3426
HA vs HC	463.1	HMDB0041969	Oxazepam glucuronide	0.32618	-1.6163	0.023415	1.1009
HA vs HC	465.25	HMDB0002829	Androsterone glucuronide	0.15412	-2.6979	0.0029344	1.3987
HA vs HC	465.346	HMDB0002163	Trihydroxycoprostanoic acid	0.49064	-1.0273	0.0089434	1.251
HA vs HC	466.958	HMDB0001191	Deoxyuridine triphosphate	0.40601	-1.3004	0.004233	1.3528
HA vs HC	469.281	HMDB0029340	Ceanothine C	0.512	-0.96579	0.022004	1.1114
HA vs HC	471.243	HMDB0028694	Alanylphenylalanine	0.41836	-1.2572	0.0078311	1.2699
HA vs HC	471.324	HMDB0036671	11-Keto-beta-boswellic acid	0.10159	-3.2992	0.022244	1.1095
HA vs HC	472.345	HMDB0006510	Cervonyl carnitine	0.25888	-1.9496	0.00066163	1.564
HA vs HC	473.149	HMDB0036214	6-Feruloylglucose 2,3,4-trihydroxy-3-methylbutylglycoside	0.26574	-1.9119	0.025271	1.0879
HA vs HC	477.219	HMDB0006765	2-Methoxy-estradiol-17b 3-glucuronide	2.0919	1.0648	0.0014619	1.48
HA vs HC	477.27	HMDB0035742	Absinthin	0.48222	-1.0522	0.0011681	1.5047
HA vs HC	479.246	HMDB0032839	Citronellyl beta-sophoroside	0.539	-0.89163	0.029496	1.061
HA vs HC	479.337	HMDB0034086	Dolicholide	0.018107	-5.7873	7.31e-08	2.1518
HA vs HC	480.344	HMDB0010407	LysoPC(P-16:0/0:0)	0.44493	-1.1683	0.041274	0.9998
HA vs HC	481.241	HMDB0010351	11-beta-Hydroxyandrosterone-3-glucuronide	0.095413	-3.3897	4.13e-07	2.076
HA vs HC	484.35	HMDB0000722	Lithocholyltaurine	0.0079231	-6.9797	2.77e-08	2.1896
HA vs HC	486.676	HMDB0059603	Chlordecone	0.0079687	-6.9714	1.59e-05	1.8704
HA vs HC	487.326	HMDB0036884	7',8'-Dihydro-8'-hydroxycitraniaxanthin	0.41977	-1.2523	0.011645	1.2122
HA vs HC	491.356	HMDB0039090	7',8'-Dihydro-8'-hydroxyreticulataxanthin	0.0092852	-6.7509	0.00012703	1.7152
HA vs HC	495.332	HMDB0062314	1-docosanoyl-glycero-3-phosphate	0.0085695	-6.8666	3.2e-06	1.9695
HA vs HC	496.103	HMDB0006866	2-Methyl-1-hydroxypropyl-ThPP	0.15185	-2.7193	8.16e-05	1.7512
HA vs HC	496.341	HMDB0010382	LysoPC(16:0/0:0)	0.51386	-0.96054	0.034884	1.0309
HA vs HC	497.277	HMDB0006117	APGPR Enterostatin	1.9262	0.94578	0.039947	1.0059
HA vs HC	497.335	HMDB0032022	Tsugaric acid A	0.39955	-1.3236	0.0037289	1.3689
HA vs HC	498.926	HMDB0001059	myo-Inositol 1,3,4,5-tetrakisphosphate	0.09708	-3.3647	0.0035158	1.3764
HA vs HC	501.229	HMDB0038028	Eriojaposide A	1.8007	0.84856	0.0039352	1.3621
HA vs HC	503.272	HMDB0029339	Ceanothine B	0.49662	-1.0098	0.0081375	1.2645
HA vs HC	503.295	HMDB0013021	Neuromedin N (1-4)	0.45636	-1.1318	0.0038463	1.365
HA vs HC	503.295	HMDB0033709	Desglucocoroloside	0.43834	-1.1899	0.0032417	1.3865
HA vs HC	506.36	HMDB0010408	LysoPC(P-18:1(9Z)/0:0)	0.36544	-1.4523	0.033485	1.0384
HA vs HC	507.353	HMDB0034519	Theasapogenol A	0.017967	-5.7985	1.93e-09	2.2785
HA vs HC	509.236	HMDB0000579	Deuteroporphyrin IX	0.5221	-0.93761	0.049926	0.96326
HA vs HC	511.187	HMDB0034342	Physalin M	0.47446	-1.0756	0.0010271	1.5185
HA vs HC	511.34	HMDB0034036	Pitheduloside I	24.889	4.6374	0.0090416	1.2494
HA vs HC	515.366	HMDB0034529	16-Acetylpriverogenin A	0.017087	-5.871	1.84e-08	2.2047
HA vs HC	517.287	HMDB0030343	Corchoroside B	0.43774	-1.1918	0.0017452	1.4601
HA vs HC	517.341	HMDB0030423	28-Homobrassinolide	0.0067892	-7.2025	9.09e-07	2.0373
HA vs HC	520.265	HMDB0005777	Morphiceptin	2.0261	1.0187	0.032751	1.0424
HA vs HC	521.364	HMDB0114757	LysoPA(24:1(15Z)/0:0)	0.0040288	-7.9554	2.96e-07	2.0915
HA vs HC	522.355	HMDB0002815	LPC 18:1	0.49796	-1.0059	0.015931	1.1639
HA vs HC	522.355	HMDB0002815	LysoPC(18:1(9Z)/0:0)	0.30935	-1.6927	0.010374	1.2294
HA vs HC	522.375	HMDB0034500	Protobassic acid	0.017365	-5.8477	1.46e-07	2.123
HA vs HC	524.37	HMDB0010384	LysoPC(18:0/0:0)	0.39747	-1.3311	0.014839	1.175
HA vs HC	527.291	HMDB0000572	Desmosine	0.0075262	-7.0539	5.82e-08	2.161
HA vs HC	528.371	HMDB0030291	Daphniphylline	0.0031939	-8.2905	6.73e-08	2.1552
HA vs HC	529.206	HMDB0032834	7-Acetoxy-6-hydroxylimonin	0.55249	-0.85599	0.038646	1.0121
HA vs HC	529.246	HMDB0030348	Anonaine	0.32858	-1.6057	0.019924	1.1278
HA vs HC	530.893	0	PFSA-Cl	0.37477	-1.4159	0.0050202	1.3305
HA vs HC	531.305	HMDB0006888	5b-Cyprinol sulfate	0.43299	-1.2076	0.0018505	1.4534
HA vs HC	534.35	HMDB0011492	LysoPE(0:0/22:2(13Z,16Z))	3.7833	1.9197	0.0060507	1.3056
HA vs HC	535.385	HMDB0035899	Pyrohyperforin	0.016161	-5.9514	5.99e-07	2.0581
HA vs HC	536.371	HMDB0011491	LysoPE(0:0/22:1(13Z))	0.41402	-1.2722	0.024848	1.0908
HA vs HC	537.078	HMDB0030832	Amentoflavone	0.032116	-4.9606	0.032153	1.0457
HA vs HC	537.254	HMDB0034333	Physalolactone	0.47262	-1.0812	0.0034287	1.3795
HA vs HC	537.381	HMDB0033635	Cyclotricuspidogenin C	0.013612	-6.199	1.59e-08	2.2099
HA vs HC	541.266	HMDB0010320	Cortolone-3-glucuronide	0.092338	-3.4369	9.7e-06	1.9026
HA vs HC	545.042	HMDB0037596	8-Hydroxyluteolin 8-glucoside 3'-sulfate	0.0031291	-8.32	6.82e-08	2.1547
HA vs HC	548.365	HMDB0010392	LysoPC(20:2(11Z,14Z)/0:0)	0.51495	-0.95749	0.017959	1.1447
HA vs HC	550.387	HMDB0010391	LysoPC(20:1(11Z)/0:0)	0.36593	-1.4504	0.014268	1.1812
HA vs HC	551.4	HMDB0002890	3-cis-Hydroxy-b,e-Caroten-3'-one	18.354	4.198	0.018595	1.1391
HA vs HC	552.402	HMDB0010390	LysoPC(20:0/0:0)	0.34693	-1.5273	0.031897	1.0471
HA vs HC	553.261	HMDB0003828	D-Pantethine	0.51597	-0.95463	0.023543	1.1
HA vs HC	557.187	HMDB0034402	Physalin I	0.2966	-1.7534	0.016929	1.1542
HA vs HC	557.279	HMDB0037035	Glycinoeclepin B	0.49687	-1.0091	0.028054	1.0698
HA vs HC	559.061	HMDB0037333	8-Hydroxyluteolin 4'-methyl ether 8-glucoside-3'-sulfate	0.022714	-5.4603	5.14e-09	2.2481
HA vs HC	559.387	HMDB0030463	Hyperforin	0.014716	-6.0865	6.77e-10	2.3084
HA vs HC	559.39	HMDB0007048	DG(14:1(9Z)/18:4(6Z,9Z,12Z,15Z)/0:0)	0.03365	-4.8932	7.87e-07	2.0446
HA vs HC	560.051	HMDB0001178	Adenosine diphosphate ribose	0.0040994	-7.9304	8.21e-07	2.0425
HA vs HC	560.398	HMDB0033678	gamma-Chaconine	0.11076	-3.1745	2.06e-08	2.2004
HA vs HC	560.418	HMDB0037102	Debenzoylzucchini factor B	0.079375	-3.6552	0.028738	1.0656
HA vs HC	563.426	HMDB0001063	3-Hexaprenyl-4,5-Dihydroxybenzoic acid	0.57512	-0.79807	0.044293	0.98641
HA vs HC	564.407	HMDB0011498	LysoPE(0:0/24:1(15Z))	0.0071061	-7.1367	2.2e-05	1.8483
HA vs HC	564.41	HMDB0011497	LysoPE(0:0/24:0)	0.59566	-0.74744	0.014622	1.1773
HA vs HC	565.154	HMDB0029260	Apigenin 6-C-glucoside 8-C-arabinoside	2.6738	1.4189	0.036655	1.0219
HA vs HC	565.317	HMDB0041367	25-Cinnamoyl-vulgaroside	0.43735	-1.1931	0.00058809	1.5758
HA vs HC	566.322	HMDB0010395	LysoPC(20:4(5Z,8Z,11Z,14Z)/0:0)	0.56459	-0.82472	0.03941	1.0085
HA vs HC	567.259	HMDB0031751	y-Morphine	0.37254	-1.4245	0.0058422	1.3103
HA vs HC	567.387	HMDB0002020	3'-Hydroxy-e,e-caroten-3-one	0.011164	-6.485	1.87e-07	2.1122
HA vs HC	569.217	HMDB0035445	2''-Methoxy-(S)-oleuropein	0.48608	-1.0407	0.015826	1.1649
HA vs HC	571.289	HMDB0061695	LysoPI(16:0/0:0)	0.24592	-2.0237	0.047572	0.97267
HA vs HC	573.395	HMDB0010344	Vitamin D2 3-glucuronide	0.0068328	-7.1933	3.5e-07	2.0838
HA vs HC	573.401	HMDB0032835	22-Angeloylbarringtogenol C	0.035547	-4.8141	2.53e-09	2.2703
HA vs HC	576.078	HMDB0012277	Phosphoribosylformimino-AICAR-P	0.46875	-1.0931	0.012114	1.2062
HA vs HC	578.412	HMDB0010399	LysoPC(22:1(13Z)/0:0)	0.074199	-3.7525	9.04e-08	2.1432
HA vs HC	579.384	HMDB0030046	Asparagoside A	0.013391	-6.2226	3.65e-07	2.0818
HA vs HC	580.412	HMDB0010398	LysoPC(22:0/0:0)	0.076978	-3.6994	1.12e-09	2.2944
HA vs HC	580.885	HMDB0003529	myo-Inositol 1,3,4,5,6-pentakisphosphate	0.0056146	-7.4766	7.39e-08	2.1514
HA vs HC	581.42	HMDB0039143	beta-Doradecin	0.45254	-1.1439	0.017326	1.1505
HA vs HC	587.329	HMDB0036842	Hydratopyrrhoxanthinol	0.56099	-0.83396	0.015506	1.1681
HA vs HC	588.078	HMDB0001346	GDP-4-Dehydro-6-deoxy-D-mannose	0.0047177	-7.7277	1.11e-09	2.2945
HA vs HC	589.304	HMDB0004158	Urobilinogen	0.40888	-1.2903	0.00049263	1.5932
HA vs HC	589.422	HMDB0040807	Caffeoylcycloartenol	0.015047	-6.0543	3.06e-06	1.9721
HA vs HC	590.054	HMDB0001095	GDP-L-fucose	0.026865	-5.2181	2.87e-05	1.8296
HA vs HC	590.321	HMDB0010404	LysoPC(22:6(4Z,7Z,10Z,13Z,16Z,19Z)/0:0)	0.55896	-0.83917	0.017881	1.1454
HA vs HC	591.322	HMDB0001898	Mesobilirubinogen	0.51326	-0.96223	0.017541	1.1485
HA vs HC	591.419	HMDB0029767	Saringosterol 3-glucoside	0.03319	-4.9131	0.00040265	1.6126
HA vs HC	592.334	HMDB0010402	LysoPC(22:5(4Z,7Z,10Z,13Z,16Z)/0:0)	0.54121	-0.88573	0.04719	0.97423
HA vs HC	593.431	HMDB0010400	LysoPC(22:2(13Z,16Z)/0:0)	0.00706	-7.1461	1.77e-08	2.206
HA vs HC	594.353	HMDB0010401	LysoPC(22:4(7Z,10Z,13Z,16Z)/0:0)	0.47979	-1.0595	0.03489	1.0309
HA vs HC	596.412	HMDB0036911	Anhydroamarouciaxanthin B	0.010847	-6.5266	1.31e-10	2.3504
HA vs HC	599.39	HMDB0036871	Mytiloxanthin	0.0094789	-6.7211	1.03e-05	1.8987
HA vs HC	601.501	HMDB0007083	DG(15:0/20:4(5Z,8Z,11Z,14Z)/0:0)	0.32184	-1.6356	7.24e-05	1.7606
HA vs HC	603.298	HMDB0029028	Prolyl-Tryptophan	14.965	3.9035	0.0058224	1.3108
HA vs HC	606.057	HMDB0001163	Guanosine diphosphate mannose	0.31778	-1.6539	0.022378	1.1085
HA vs HC	608.43	HMDB0114795	PA(14:1(9Z)/14:0)	0.0044956	-7.7973	1.63e-08	2.2089
HA vs HC	609.335	HMDB0041368	24-Acetyl- 25-cinnamoylvulgaroside	9.0026	3.1703	0.041643	0.99812
HA vs HC	609.416	HMDB0030337	Torvoside G	0.0042612	-7.8745	2.54e-08	2.1928
HA vs HC	611.38	HMDB0010355	Cholestane-3,7,12,25-tetrol-3-glucuronide	0.32701	-1.6126	0.011294	1.2167
HA vs HC	611.413	HMDB0038743	Armillatin	0.0077471	-7.0121	2.01e-07	2.109
HA vs HC	616.354	HMDB0013022	Neuromedin N	0.54248	-0.88236	0.023417	1.1009
HA vs HC	617.261	HMDB0060661	APC	0.37955	-1.3976	0.0010816	1.5129
HA vs HC	617.41	HMDB0114853	PA(16:1(9Z)/14:1(9Z))	266.86	8.06	0.0038976	1.3633
HA vs HC	617.42	HMDB0037789	Crassostrea Secocarotenoid	0.0061188	-7.3525	4.26e-11	2.3762
HA vs HC	617.444	HMDB0035509	Tsugarioside B	0.016032	-5.9629	1.24e-08	2.2185
HA vs HC	618.445	HMDB0010700	CerP(d18:1/16:0)	0.077496	-3.6897	2.93e-05	1.8282
HA vs HC	619.289	HMDB0061690	LysoPI(20:4(5Z,8Z,11Z,14Z)/0:0)	0.40461	-1.3054	0.010411	1.2288
HA vs HC	625.323	HMDB0034091	Ponasteroside A	0.57082	-0.8089	0.019858	1.1284
HA vs HC	625.356	HMDB0029381	6-O-Methylcodeine	0.32765	-1.6098	0.0030688	1.3932
HA vs HC	627.47	HMDB0007092	DG(15:0/22:6(4Z,7Z,10Z,13Z,16Z,19Z)/0:0)	0.38894	-1.3624	0.0062467	1.3012
HA vs HC	629.144	HMDB0012206	CMP-N-glycoloylneuraminate	0.34626	-1.5301	0.00077877	1.5474
HA vs HC	631.427	HMDB0033408	4-Methoxycinnamoyloleanolic acid methyl ester	0.0045747	-7.7721	8.37e-07	2.0415
HA vs HC	631.492	HMDB0007089	DG(15:0/22:4(7Z,10Z,13Z,16Z)/0:0)	0.48165	-1.0539	0.014169	1.1822
HA vs HC	632.453	HMDB0008855	PE(14:1(9Z)/14:1(9Z))	0.078425	-3.6725	6.31e-07	2.0556
HA vs HC	635.349	HMDB0037904	Madlongiside C	0.45244	-1.1442	0.0032253	1.3871
HA vs HC	635.415	HMDB0029606	Maslinic acid 3-O-b-D-glucoside	0.012465	-6.3259	1.16e-07	2.1326
HA vs HC	637.442	HMDB0036928	Mactraxanthin	0.0094036	-6.7326	8.73e-10	2.3013
HA vs HC	637.457	HMDB0032949	9-Oxoasimicinone	0.0087324	-6.8394	2.12e-08	2.1994
HA vs HC	645.446	HMDB0114779	PA(14:0/18:2(9Z,12Z))	0.0026059	-8.584	1.18e-08	2.2203
HA vs HC	646.48	HMDB0008883	PE(14:1(9Z)/P-16:0)	0.090676	-3.4631	7.04e-07	2.0502
HA vs HC	647.449	HMDB0031131	Glycerol 1-(9Z-octadecenoate) 2-tetradecanoate 3-phosphate	0.22795	-2.1332	0.0083257	1.2612
HA vs HC	649.368	HMDB0040650	3-trans-Caffeoyltormentic acid	0.44162	-1.1791	0.0010233	1.5189
HA vs HC	651.135	HMDB0039931	Chrysoeriol 4',7-diglucuronide	0.4167	-1.2629	0.0017388	1.4605
HA vs HC	653.374	HMDB0012187	all-trans-Heptaprenyl diphosphate	0.45666	-1.1308	0.00094404	1.5274
HA vs HC	653.443	HMDB0116644	PG(a-13:0/i-14:0)	0.0041661	-7.9071	3.07e-07	2.0898
HA vs HC	657.422	HMDB0114816	PA(15:0/18:3(6Z,9Z,12Z))	0.52166	-0.93882	0.019536	1.131
HA vs HC	659.443	HMDB0002741	Fucoxanthin	0.0080606	-6.9549	2.74e-08	2.19
HA vs HC	659.461	HMDB0114815	PA(15:0/18:2(9Z,12Z))	0.0045091	-7.793	7.46e-07	2.0473
HA vs HC	661.426	HMDB0033425	Tsugaric acid A 21-glucosyl ester	0.43078	-1.215	2.93e-05	1.8281
HA vs HC	661.456	HMDB0029962	Annoglaucin	0.0084106	-6.8936	1.75e-08	2.2064
HA vs HC	661.466	HMDB0007353	DG(18:4(6Z,9Z,12Z,15Z)/22:6(4Z,7Z,10Z,13Z,16Z,19Z)/0:0)	799.16	9.6423	0.012009	1.2075
HA vs HC	662.13	HMDB0000902	NAD	0.4164	-1.2639	0.014132	1.1826
HA vs HC	662.469	HMDB0008825	PE(14:0/16:1(9Z))	0.05033	-4.3124	2.49e-07	2.0993
HA vs HC	663.383	HMDB0031837	3-O-trans-Feruloyleuscaphic acid	0.49579	-1.0122	0.0028832	1.4009
HA vs HC	666.323	HMDB0014964	Natamycin	0.060644	-4.0435	1.73e-05	1.8645
HA vs HC	667.467	HMDB0034387	trans-Geranylgeranylbixin	0.0016312	-9.2599	1.05e-07	2.1371
HA vs HC	669.458	HMDB0114785	PA(14:0/20:4(5Z,8Z,11Z,14Z))	0.0068375	-7.1923	4.4e-08	2.172
HA vs HC	670.446	HMDB0008856	PE(14:1(9Z)/15:0)	0.01285	-6.2821	1.2e-11	2.4026
HA vs HC	673.251	HMDB0001081	(N-acetylneuraminosyl(a2-6)lactosamine)	0.3042	-1.7169	0.041142	1.0004
HA vs HC	673.482	HMDB0007860	PA(16:0/18:2(9Z,12Z))	0.078116	-3.6782	3.39e-06	1.9661
HA vs HC	674.468	HMDB0007900	PC(14:1(9Z)/14:1(9Z))	0.0032546	-8.2633	1.07e-08	2.2236
HA vs HC	676.415	HMDB0012342	PS(14:1(9Z)/14:1(9Z))	6.0377	2.594	0.0016242	1.4682
HA vs HC	676.483	HMDB0007867	PC(14:0/14:1(9Z))	0.060541	-4.0459	3.83e-07	2.0795
HA vs HC	677.466	HMDB0114783	PA(14:0/20:0)	0.006382	-7.2918	1.85e-07	2.1126
HA vs HC	679.371	HMDB0041095	Gingerglycolipid C	0.51004	-0.97131	0.015869	1.1645
HA vs HC	679.401	HMDB0041094	Gingerglycolipid B	3.202	1.679	0.04029	1.0043
HA vs HC	679.441	HMDB0060814	Descladinose roxithromycin	0.44051	-1.1828	0.015037	1.173
HA vs HC	681.474	HMDB0116646	PG(a-13:0/i-16:0)	0.0060016	-7.3804	4.55e-05	1.7961
HA vs HC	682.466	HMDB0036405	7-Epizucchini factor A	0.0016923	-9.2068	1.39e-08	2.2146
HA vs HC	683.468	HMDB0114821	PA(15:0/20:4(5Z,8Z,11Z,14Z))	0.015947	-5.9705	1.65e-10	2.3448
HA vs HC	684.466	HMDB0008832	PE(14:0/18:4(6Z,9Z,12Z,15Z))	0.0041438	-7.9148	8.42e-08	2.1461
HA vs HC	685.436	HMDB0115509	PA(15:0/20:3(8Z,11Z,14Z))	0.49569	-1.0125	0.0016177	1.4687
HA vs HC	686.456	HMDB0008830	PE(14:0/18:3(6Z,9Z,12Z))	0.019465	-5.683	0.0014427	1.4815
HA vs HC	687.365	HMDB0034552	Medicagenic acid 3-O-beta-D-glucoside	57.784	5.8526	0.012954	1.196
HA vs HC	688.483	HMDB0008829	PE(14:0/18:2(9Z,12Z))	0.013408	-6.2208	4.15e-07	2.0758
HA vs HC	689.478	HMDB0115093	PA(20:1(11Z)/15:0)	0.0022908	-8.7699	3.66e-06	1.9617
HA vs HC	690.495	HMDB0007901	PC(14:1(9Z)/15:0)	0.070382	-3.8286	2.05e-05	1.853
HA vs HC	692.452	HMDB0038343	13-Demethylspirolide C	0.0085986	-6.8617	7.93e-06	1.9153
HA vs HC	694.456	HMDB0112273	PS(14:0/15:0)	9.2759	3.2135	0.0092904	1.2455
HA vs HC	695.482	HMDB0116639	PG(a-13:0/a-17:0)	0.097963	-3.3516	0.00011737	1.7217
HA vs HC	696.482	HMDB0009213	PE(18:4(6Z,9Z,12Z,15Z)/P-16:0)	0.0018809	-9.0544	1.51e-06	2.0109
HA vs HC	697.478	HMDB0031092	1,2-Di-(9Z,12Z-octadecadienoyl)-sn-glycero-3-phosphate	0.0045791	-7.7707	5.17e-06	1.9414
HA vs HC	698.477	HMDB0114823	PA(15:0/20:5(5Z,8Z,11Z,14Z,17Z))	0.0085204	-6.8749	5.63e-09	2.2451
HA vs HC	700.476	HMDB0008896	PE(15:0/18:3(6Z,9Z,12Z))	0.050789	-4.2994	9.98e-07	2.0326
HA vs HC	702.501	HMDB0007903	PC(14:1(9Z)/16:1(9Z))	0.0090912	-6.7813	8.65e-06	1.9098
HA vs HC	705.485	HMDB0116637	PG(a-13:0/18:2(9Z,11Z))	0.020119	-5.6353	4.13e-06	1.9547
HA vs HC	706.153	HMDB0029239	p-Coumaroyl vitisin A	0.54215	-0.88325	0.047586	0.97262
HA vs HC	707.497	HMDB0114830	PA(15:0/22:6(4Z,7Z,10Z,13Z,16Z,19Z))	0.041289	-4.5981	8.22e-05	1.7506
HA vs HC	708.459	HMDB0008873	PE(14:1(9Z)/20:5(5Z,8Z,11Z,14Z,17Z))	0.021964	-5.5087	1.23e-07	2.1303
HA vs HC	708.482	HMDB0116654	PG(i-12:0/18:2(9Z,11Z))	0.017885	-5.8051	0.030848	1.0531
HA vs HC	710.5	HMDB0008840	PE(14:0/20:5(5Z,8Z,11Z,14Z,17Z))	0.0066162	-7.2398	2.89e-05	1.8291
HA vs HC	711.486	HMDB0114827	PA(15:0/22:4(7Z,10Z,13Z,16Z))	0.001693	-9.2062	3.55e-07	2.0831
HA vs HC	712.495	HMDB0008838	PE(14:0/20:4(5Z,8Z,11Z,14Z))	0.020831	-5.5852	3.11e-07	2.0892
HA vs HC	716.514	HMDB0008835	PE(14:0/20:2(11Z,14Z))	0.023564	-5.4072	5.41e-06	1.9387
HA vs HC	717.516	HMDB0007701	DG(22:4(7Z,10Z,13Z,16Z)/22:6(4Z,7Z,10Z,13Z,16Z,19Z)/0:0)	0.10709	-3.2232	1.89e-07	2.1117
HA vs HC	718.503	HMDB0007936	PC(15:0/16:1(9Z))	0.0057817	-7.4343	4.92e-09	2.2495
HA vs HC	719.492	HMDB0010586	PG(16:1(9Z)/16:1(9Z))	0.0078357	-6.9957	2.97e-10	2.3302
HA vs HC	720.494	HMDB0112282	PS(15:0/16:1(9Z))	0.0066657	-7.229	1.77e-08	2.206
HA vs HC	721.476	HMDB0114849	PA(16:0/22:6(4Z,7Z,10Z,13Z,16Z,19Z))	0.0046271	-7.7557	2.27e-06	1.9888
HA vs HC	722.492	HMDB0112281	PS(15:0/16:0)	0.17349	-2.527	1.92e-05	1.8575
HA vs HC	723.407	HMDB0030914	Alliospiroside C	0.55653	-0.84547	0.009389	1.2439
HA vs HC	723.435	HMDB0029312	Prosapogenin A	2.2727	1.1844	0.039256	1.0092
HA vs HC	723.444	HMDB0001094	Octaprenyl diphosphate	2.3525	1.2342	0.0056306	1.3153
HA vs HC	723.533	HMDB0010570	PG(16:0/16:0)	0.09523	-3.3924	0.040501	1.0033
HA vs HC	724.525	HMDB0009149	PE(18:3(6Z,9Z,12Z)/P-18:1(11Z))	0.34914	-1.5181	0.0014143	1.4837
HA vs HC	725.472	HMDB0115065	PA(20:0/16:1(9Z))	0.055098	-4.1818	7.41e-06	1.9195
HA vs HC	725.5	HMDB0114846	PA(16:0/22:4(7Z,10Z,13Z,16Z))	0.0058512	-7.417	0.00020652	1.6736
HA vs HC	726.429	HMDB0112486	PS(18:4(6Z,9Z,12Z,15Z)/14:1(9Z))	2.3822	1.2523	0.016995	1.1536
HA vs HC	727.472	HMDB0029624	Torvoside D	451.2	8.8176	0.002813	1.4039
HA vs HC	727.505	HMDB0114866	PA(16:1(9Z)/22:2(13Z,16Z))	0.015824	-5.9817	6.22e-06	1.9303
HA vs HC	730.587	HMDB0007963	PC(15:0/P-18:1(11Z))	0.43721	-1.1936	0.0051172	1.328
HA vs HC	732.562	HMDB0033621	Araliacerebroside	0.31916	-1.6477	0.028053	1.0698
HA vs HC	734.508	HMDB0012335	PS(14:0/18:1(9Z))	0.015458	-6.0155	1.69e-07	2.1165
HA vs HC	736.501	HMDB0008847	PE(14:0/22:6(4Z,7Z,10Z,13Z,16Z,19Z))	0.083093	-3.5891	3.92e-07	2.0785
HA vs HC	740.46	HMDB0029312	Ophiopogonin C'	2.3752	1.2481	0.032274	1.045
HA vs HC	740.511	HMDB0007943	PC(15:0/18:4(6Z,9Z,12Z,15Z))	0.0054559	-7.518	1e-07	2.139
HA vs HC	741.495	HMDB0115051	PA(18:4(6Z,9Z,12Z,15Z)/22:6(4Z,7Z,10Z,13Z,16Z,19Z))	0.0058166	-7.4256	2.56e-05	1.8377
HA vs HC	742.503	HMDB0007941	PC(15:0/18:3(6Z,9Z,12Z))	0.0061167	-7.353	5.67e-09	2.2449
HA vs HC	743.498	HMDB0010591	PG(16:1(9Z)/18:3(6Z,9Z,12Z))	0.010657	-6.552	1.98e-08	2.2019
HA vs HC	745.475	HMDB0114970	PA(18:2(9Z,12Z)/22:6(4Z,7Z,10Z,13Z,16Z,19Z))	0.19331	-2.371	0.0049873	1.3314
HA vs HC	746.525	HMDB0112425	PS(18:2(9Z,12Z)/15:0)	0.0071346	-7.131	1.4e-06	2.0149
HA vs HC	747.52	HMDB0010575	PG(16:0/18:2(9Z,12Z))	0.0075269	-7.0537	3.03e-07	2.0905
HA vs HC	747.561	HMDB0010573	PG(16:0/18:1(11Z))	1.7719	0.82531	0.020835	1.1204
HA vs HC	748.506	HMDB0112284	PS(15:0/18:1(9Z))	0.005209	-7.5848	4.56e-06	1.9489
HA vs HC	748.542	HMDB0005780	PE(P-16:0/22:6(4Z,7Z,10Z,13Z,16Z,19Z))	0.081607	-3.6152	1.79e-06	2.0018
HA vs HC	749.458	HMDB0038019	28-Glucosyl-19(29)-dehydroursolic acid 3-arabinoside	34.235	5.0974	0.013357	1.1913
HA vs HC	749.51	HMDB0012336	PS(14:0/18:2(9Z,12Z))	0.48692	-1.0383	0.0001436	1.7049
HA vs HC	750.502	HMDB0007918	PC(14:1(9Z)/20:5(5Z,8Z,11Z,14Z,17Z))	0.0037646	-8.0533	3.87e-08	2.1769
HA vs HC	750.525	HMDB0112372	PS(18:0/15:0)	0.030273	-5.0458	2.7e-07	2.0958
HA vs HC	750.54	HMDB0009413	PE(20:4(5Z,8Z,11Z,14Z)/P-18:1(11Z))	0.39404	-1.3436	8.82e-06	1.9086
HA vs HC	752.528	HMDB0007885	PC(14:0/20:5(5Z,8Z,11Z,14Z,17Z))	0.39421	-1.343	0.0046886	1.3395
HA vs HC	752.57	HMDB0005779	PE(P-18:0/20:4(5Z,8Z,11Z,14Z))	0.51798	-0.94902	0.017676	1.1473
HA vs HC	753.566	HMDB0114890	PA(18:0/22:4(7Z,10Z,13Z,16Z))	0.3095	-1.692	2.47e-05	1.8401
HA vs HC	753.585	HMDB0001348	SM(d18:1/18:0)	0.35876	-1.4789	0.015221	1.1711
HA vs HC	754.471	HMDB0012350	PS(14:1(9Z)/20:4(5Z,8Z,11Z,14Z))	73.242	6.1946	0.014469	1.179
HA vs HC	754.529	HMDB0007883	PC(14:0/20:4(5Z,8Z,11Z,14Z))	0.055051	-4.1831	2.85e-08	2.1885
HA vs HC	756.542	HMDB0000564	PC(16:0/16:0)	0.16144	-2.6309	2.14e-07	2.1062
HA vs HC	757.404	HMDB0034327	Glucoconvallasaponin B	0.60673	-0.72086	0.045962	0.97932
HA vs HC	760.543	HMDB0012358	PS(16:0/18:2(9Z,12Z))	0.049073	-4.3489	0.0001434	1.705
HA vs HC	762.513	HMDB0008979	PE(16:1(9Z)/22:6(4Z,7Z,10Z,13Z,16Z,19Z))	0.010795	-6.5335	1.15e-07	2.1332
HA vs HC	764.519	HMDB0008946	PE(16:0/22:6(4Z,7Z,10Z,13Z,16Z,19Z))	0.0095833	-6.7053	1.04e-06	2.0305
HA vs HC	764.538	HMDB0012356	PS(16:0/18:0)	0.053403	-4.2269	1.97e-09	2.2779
HA vs HC	764.557	HMDB0008260	PC(18:4(6Z,9Z,12Z,15Z)/P-18:1(11Z))	0.35297	-1.5024	0.0037491	1.3683
HA vs HC	766.57	HMDB0007996	PC(16:0/P-18:1(11Z))	0.43956	-1.1859	5.94e-05	1.7759
HA vs HC	767.439	HMDB0040745	Polypodoside C	0.61168	-0.70915	0.023389	1.1011
HA vs HC	768.483	HMDB0061501	PE(DiMe(9,3)/DiMe(9,3))	0.38883	-1.3628	0.0056719	1.3143
HA vs HC	768.587	HMDB0010572	PG(16:0/18:0)	0.60196	-0.73226	0.0019712	1.4461
HA vs HC	769.526	HMDB0010595	PG(16:1(9Z)/20:4(5Z,8Z,11Z,14Z))	0.029822	-5.0675	2.43e-06	1.9851
HA vs HC	770.521	HMDB0112636	PS(20:4(5Z,8Z,11Z,14Z)/15:0)	0.0058792	-7.4102	1.41e-05	1.8785
HA vs HC	771.529	HMDB0010580	PG(16:0/20:4(5Z,8Z,11Z,14Z))	0.0076584	-7.0287	3.35e-07	2.0858
HA vs HC	772.527	HMDB0112621	PS(20:3(8Z,11Z,14Z)/15:0)	286.64	8.1631	0.012006	1.2076
HA vs HC	772.593	HMDB0007946	PC(15:0/20:2(11Z,14Z))	0.54131	-0.88546	0.006429	1.2973
HA vs HC	773.504	HMDB0114940	PA(18:1(9Z)/22:4(7Z,10Z,13Z,16Z))	0.47117	-1.0857	0.0045308	1.344
HA vs HC	774.552	HMDB0009710	PE(22:6(4Z,7Z,10Z,13Z,16Z,19Z)/P-18:1(11Z))	0.43661	-1.1956	0.022094	1.1107
HA vs HC	774.573	HMDB0007945	PC(15:0/20:1(11Z))	0.42233	-1.2436	0.024565	1.0928
HA vs HC	776.538	HMDB0112285	PS(15:0/20:1(11Z))	0.010178	-6.6184	1.43e-08	2.2135
HA vs HC	777.516	HMDB0115087	PA(20:0/22:6(4Z,7Z,10Z,13Z,16Z,19Z))	0.0048415	-7.6903	1.31e-05	1.8833
HA vs HC	778.539	HMDB0007892	PC(14:0/22:6(4Z,7Z,10Z,13Z,16Z,19Z))	0.024151	-5.3718	1.91e-10	2.3412
HA vs HC	779.427	HMDB0039561	Cynarasaponin F	0.44023	-1.1837	0.0084705	1.2588
HA vs HC	779.553	HMDB0115112	PA(20:1(11Z)/22:4(7Z,10Z,13Z,16Z))	0.042494	-4.5566	1.51e-06	2.011
HA vs HC	780.49	HMDB0012340	PS(14:0/22:6(4Z,7Z,10Z,13Z,16Z,19Z))	72.323	6.1764	0.011654	1.2121
HA vs HC	780.532	HMDB0012313	3-O-Sulfogalactosylceramide (d18:1/16:0)	0.063451	-3.9782	2e-06	1.9958
HA vs HC	780.554	HMDB0007890	PC(14:0/22:5(4Z,7Z,10Z,13Z,16Z))	0.59031	-0.76045	0.038258	1.014
HA vs HC	782.569	HMDB0007889	PC(14:0/22:4(7Z,10Z,13Z,16Z))	0.54077	-0.88692	0.013955	1.1846
HA vs HC	784.491	HMDB0009210	PE(18:4(6Z,9Z,12Z,15Z)/22:6(4Z,7Z,10Z,13Z,16Z,19Z))	2.9873	1.5788	0.0066555	1.2926
HA vs HC	784.549	HMDB0012361	PS(16:0/20:4(5Z,8Z,11Z,14Z))	0.057474	-4.1209	1.41e-06	2.0146
HA vs HC	785.649	HMDB0042099	TG(14:0/15:0/16:1(9Z))	0.4654	-1.1034	0.0011272	1.5085
HA vs HC	786.539	HMDB0012360	PS(16:0/20:3(8Z,11Z,14Z))	0.0064873	-7.2682	6.89e-08	2.1543
HA vs HC	786.597	HMDB0000593	PC(18:1(9Z)/18:1(9Z))	0.56965	-0.81185	0.0074325	1.2772
HA vs HC	787.604	HMDB0115109	PA(20:1(11Z)/22:0)	0.5596	-0.83754	0.030307	1.0562
HA vs HC	787.66	HMDB0012092	SM(d18:0/22:1(13Z))	0.53207	-0.91032	0.00087356	1.5355
HA vs HC	789.499	HMDB0116524	PGP(a-13:0/i-18:0)	0.24313	-2.0402	0.014421	1.1795
HA vs HC	792.537	HMDB0007958	PC(15:0/22:6(4Z,7Z,10Z,13Z,16Z,19Z))	0.009801	-6.6729	6.24e-06	1.9301
HA vs HC	792.565	HMDB0012378	PS(18:0/18:0)	0.06866	-3.8644	4.95e-08	2.1674
HA vs HC	793.54	HMDB0010599	PG(16:1(9Z)/22:6(4Z,7Z,10Z,13Z,16Z,19Z))	0.01097	-6.5103	3.97e-06	1.957
HA vs HC	798.497	HMDB0112790	PS(22:4(7Z,10Z,13Z,16Z)/15:0)	5.178	2.3724	0.016576	1.1576
HA vs HC	799.538	HMDB0010581	PG(16:0/22:4(7Z,10Z,13Z,16Z))	0.016486	-5.9227	3.26e-05	1.8204
HA vs HC	799.67	HMDB0011696	SM(d17:1/24:1(15Z))	0.54241	-0.88254	0.010756	1.224
HA vs HC	800.539	HMDB0008248	PC(18:4(6Z,9Z,12Z,15Z)/20:5(5Z,8Z,11Z,14Z,17Z))	0.018271	-5.7743	4.87e-08	2.168
HA vs HC	801.531	HMDB0115320	PA(22:2(13Z,16Z)/22:6(4Z,7Z,10Z,13Z,16Z,19Z))	0.0039745	-7.975	7.65e-07	2.046
HA vs HC	801.685	HMDB0010707	CerP(d18:1/26:1(17Z))	0.50113	-0.99675	0.0025361	1.4164
HA vs HC	805.567	HMDB0115266	PA(22:0/22:6(4Z,7Z,10Z,13Z,16Z,19Z))	0.18405	-2.4418	0.0035448	1.3753
HA vs HC	806.566	HMDB0007921	PC(14:1(9Z)/22:2(13Z,16Z))	0.32567	-1.6185	2.96e-05	1.8274
HA vs HC	806.582	HMDB0112709	PS(22:0/15:0)	0.47826	-1.0641	0.034921	1.0308
HA vs HC	807.632	HMDB0116641	PG(a-13:0/a-25:0)	0.46556	-1.103	0.0012067	1.5011
HA vs HC	808.583	HMDB0007989	PC(16:0/22:5(4Z,7Z,10Z,13Z,16Z))	0.36939	-1.4368	6.45e-06	1.928
HA vs HC	810.587	HMDB0007988	PC(16:0/22:4(7Z,10Z,13Z,16Z))	0.36951	-1.4363	0.022507	1.1076
HA vs HC	811.514	HMDB0009778	PI(16:0/16:0)	0.32236	-1.6333	0.047214	0.97413
HA vs HC	813.553	HMDB0061474	PE(DiMe(11,3)/DiMe(9,3))	0.02034	-5.6195	2.54e-06	1.9825
HA vs HC	813.615	HMDB0115262	PA(22:0/22:2(13Z,16Z))	0.52574	-0.92757	0.0009681	1.5247
HA vs HC	816.575	HMDB0112351	PS(16:0/22:2(13Z,16Z))	0.63129	-0.66362	0.0035487	1.3752
HA vs HC	816.596	HMDB0008753	PC(22:6(4Z,7Z,10Z,13Z,16Z,19Z)/P-18:1(11Z))	0.47482	-1.0745	5.88e-05	1.7767
HA vs HC	816.708	HMDB0009742	PE(24:0/P-18:0)	0.38285	-1.3852	4.02e-05	1.8052
HA vs HC	820.563	HMDB0009243	PE(20:0/22:6(4Z,7Z,10Z,13Z,16Z,19Z))	0.13802	-2.857	4.69e-06	1.9473
HA vs HC	821.549	HMDB0010629	PG(18:1(11Z)/22:6(4Z,7Z,10Z,13Z,16Z,19Z))	0.027206	-5.2	1.31e-05	1.883
HA vs HC	822.569	HMDB0009212	PE(18:4(6Z,9Z,12Z,15Z)/24:1(15Z))	0.071247	-3.811	2.57e-06	1.9819
HA vs HC	823.548	HMDB0010614	PG(18:0/22:6(4Z,7Z,10Z,13Z,16Z,19Z))	0.0094551	-6.7247	1.7e-06	2.0047
HA vs HC	824.558	HMDB0061471	PE(DiMe(11,3)/DiMe(11,3))	0.071149	-3.813	0.0011221	1.509
HA vs HC	824.721	HMDB0004979	GlcCer(d18:1/25:0)	1.7955	0.84436	0.0053545	1.322
HA vs HC	825.471	HMDB0013472	PGP(16:0/16:0)	3.6134	1.8533	0.0037714	1.3675
HA vs HC	830.556	HMDB0008156	PC(18:2(9Z,12Z)/22:6(4Z,7Z,10Z,13Z,16Z,19Z))	0.016595	-5.9131	5.57e-05	1.7809
HA vs HC	832.581	HMDB0008090	PC(18:1(11Z)/22:6(4Z,7Z,10Z,13Z,16Z,19Z))	0.49879	-1.0035	0.0014841	1.4783
HA vs HC	833.647	HMDB0043679	TG(15:0/18:4(6Z,9Z,12Z,15Z)/18:4(6Z,9Z,12Z,15Z))	0.45547	-1.1346	0.0026888	1.4094
HA vs HC	835.663	HMDB0012107	SM(d18:1/24:1(15Z))	0.5397	-0.88977	0.0019125	1.4496
HA vs HC	836.596	HMDB0012315	3-O-Sulfogalactosylceramide (d18:1/20:0)	0.048676	-4.3607	6.2e-09	2.242
HA vs HC	838.538	HMDB0009639	PE(22:5(4Z,7Z,10Z,13Z,16Z)/22:6(4Z,7Z,10Z,13Z,16Z,19Z))	432.21	8.7556	0.0060897	1.3047
HA vs HC	839.574	HMDB0000364	hyocholic acid	0.031967	-4.9673	0.00014527	1.7039
HA vs HC	842.51	HMDB0033805	Azaspiracid	77.562	6.2773	0.020221	1.1254
HA vs HC	842.563	HMDB0009603	PE(22:4(7Z,10Z,13Z,16Z)/22:5(4Z,7Z,10Z,13Z,16Z))	0.076231	-3.7135	3.12e-06	1.9709
HA vs HC	852.574	HMDB0061472	PE(DiMe(11,3)/DiMe(11,5))	0.010481	-6.5761	1.34e-08	2.2158
HA vs HC	856.577	HMDB0008057	PC(18:0/22:6(4Z,7Z,10Z,13Z,16Z,19Z))	0.59781	-0.74224	0.0053263	1.3227
HA vs HC	856.582	HMDB0008387	PC(20:3(5Z,8Z,11Z)/22:6(4Z,7Z,10Z,13Z,16Z,19Z))	0.43265	-1.2087	0.00046938	1.5979
HA vs HC	857.507	HMDB0013505	PGP(18:0/18:1(11Z))	0.39234	-1.3498	0.0021333	1.4369
HA vs HC	857.517	HMDB0009789	PI(16:0/20:4(5Z,8Z,11Z,14Z))	0.48548	-1.0425	0.014919	1.1742
HA vs HC	858.511	HMDB0012428	PS(20:3(8Z,11Z,14Z)/22:6(4Z,7Z,10Z,13Z,16Z,19Z))	224.75	7.8122	0.0092903	1.2455
HA vs HC	858.593	HMDB0008354	PC(20:2(11Z,14Z)/22:6(4Z,7Z,10Z,13Z,16Z,19Z))	0.52541	-0.92847	0.000116	1.7227
HA vs HC	859.538	HMDB0009787	PI(16:0/20:3(5Z,8Z,11Z))	0.55796	-0.84177	0.0072269	1.2811
HA vs HC	860.52	HMDB0112649	PS(20:4(5Z,8Z,11Z,14Z)/22:4(7Z,10Z,13Z,16Z))	145	7.1799	0.015624	1.167
HA vs HC	866.579	HMDB0061478	PE(DiMe(11,3)/MonoMe(13,5))	0.018423	-5.7624	4.83e-05	1.7916
HA vs HC	881.625	HMDB0061396	PC(DiMe(11,3)/MonoMe(11,5))	0.027647	-5.1767	1.78e-05	1.8629
HA vs HC	882.603	HMDB0008649	PC(22:4(7Z,10Z,13Z,16Z)/22:6(4Z,7Z,10Z,13Z,16Z,19Z))	0.025331	-5.3029	1.7e-06	2.0047
HA vs HC	885.667	HMDB0001072	Ubidecarenone	0.38787	-1.3664	0.0075579	1.2749
HA vs HC	888.597	HMDB0112785	PS(22:2(13Z,16Z)/22:6(4Z,7Z,10Z,13Z,16Z,19Z))	0.016749	-5.8998	0.00027006	1.6497
HA vs HC	893.653	HMDB0035641	3-Hydroxysintaxanthin	10.843	3.4387	0.013943	1.1847
HA vs HC	893.654	HMDB0055503	TG(18:4(6Z,9Z,12Z,15Z)/18:4(6Z,9Z,12Z,15Z)/20:5(5Z,8Z,11Z,14Z,17Z))	4.9112	2.2961	0.035944	1.0255
HA vs HC	896.612	HMDB0112730	PS(22:0/22:4(7Z,10Z,13Z,16Z))	0.02043	-5.6131	5.58e-12	2.4173
HA vs HC	902.527	HMDB0029343	beta1-Tomatidine	170.03	7.4096	0.0097094	1.2391
HA vs HC	915.63	HMDB0009817	PI(18:0/22:4(10Z,13Z,16Z,19Z))	0.032741	-4.9328	0.0021199	1.4376
HA vs HC	922.631	HMDB0061496	PE(DiMe(13,5)/MonoMe(13,5))	0.0036095	-8.114	0.00029421	1.6419
HA vs HC	936.637	HMDB0061491	PE(DiMe(13,5)/DiMe(13,5))	0.001282	-9.6073	1.86e-06	1.9998
HA vs HC	954.657	HMDB0012237	Inositol-P-ceramide	0.01256	-6.3151	1.91e-06	1.9983
HA vs HC	1065.68	HMDB0004890	Ganglioside GA2 (d18:1/16:0)	0.28	-1.8365	0.021487	1.1153
HA vs IA	59.0146	HMDB0000042	Acetic acid	0.59285	-0.75426	0.00039615	2.3136
HA vs IA	74.9913	HMDB0031188	Ethanethioic acid	0.39487	-1.3405	0.0025252	2.0309
HA vs IA	83.0499	HMDB0001184	Methyl propenyl ketone	0.53336	-0.90682	0.038138	1.4542
HA vs IA	100.024	HMDB0029555	4,5-Dihydro-2-methylthiazole	0.42761	-1.2256	0.024973	1.5623
HA vs IA	104.11	HMDB0000097	Choline	0.55963	-0.83744	0.00042995	2.3025
HA vs IA	109.052	HMDB0003905	Imidazole-4-acetaldehyde	1.5091	0.59373	0.0059858	1.8734
HA vs IA	115.041	HMDB0000019	alpha-Ketoisovaleric acid	0.4149	-1.2692	0.046935	1.3979
HA vs IA	120.08	HMDB0000719	L-Homoserine	0.62289	-0.68295	0.0059672	1.874
HA vs IA	127.04	HMDB0031303	Osmundalactone	0.58271	-0.77915	0.019382	1.623
HA vs IA	129.054	HMDB0000695	Ketoleucine	0.43373	-1.2051	0.0038499	1.9564
HA vs IA	129.056	HMDB0000491	3-Methyl-2-oxovaleric acid	0.32681	-1.6135	4.74e-05	2.57
HA vs IA	131.071	HMDB0000665	2-Hydroxy-4-methylpentanoic acid	0.65419	-0.61221	0.033237	1.4903
HA vs IA	133.031	HMDB0030967	2,4,6-Octatriynoic acid	0.34695	-1.5272	0.005913	1.8758
HA vs IA	140.952	HMDB0012258	Methylarsonate	1.6615	0.7325	0.03018	1.515
HA vs IA	142.021	HMDB0000224	O-Phosphocolamine	0.51718	-0.95126	0.0080433	1.8148
HA vs IA	145.049	HMDB0000448	Adipic acid	0.4951	-1.0142	0.013673	1.7024
HA vs IA	146.024	HMDB0031004	Diatretin 2	0.28492	-1.8114	2.6e-05	2.6326
HA vs IA	150.056	HMDB0000696	L-Methionine	0.45268	-1.1435	0.029729	1.5188
HA vs IA	151.029	HMDB0000292	Xanthine	0.5755	-0.79711	0.0052734	1.8978
HA vs IA	151.04	HMDB0000669	2-HYDROXYPHENYLACETIC ACID	1.6321	0.70676	0.026198	1.5505
HA vs IA	154.027	HMDB0140100	(3-aminopropoxy)sulfonic acid	0.66156	-0.59605	0.022556	1.587
HA vs IA	157.038	HMDB0000462	Allantoin	1.8188	0.86295	0.012286	1.7259
HA vs IA	160.891	HMDB0003840	Phosphoroselenoic acid	1.5409	0.62377	0.018762	1.6306
HA vs IA	164.116	HMDB0030386	MYOSMINE	1.691	0.75783	0.043328	1.4199
HA vs IA	165.09	HMDB0000329	2-Phenylbutyric acid	1.5252	0.60898	0.013648	1.7028
HA vs IA	165.978	HMDB0030524	2(3H)-Benzothiazolethione	0.49907	-1.0027	0.0019198	2.0771
HA vs IA	167.022	HMDB0000289	Uric acid	0.59127	-0.7581	0.012602	1.7203
HA vs IA	167.108	HMDB0036103	Geranic acid	0.39443	-1.3422	0.022884	1.5835
HA vs IA	168.027	HMDB0000239	PYRIDOXINE	1.5811	0.66093	0.0043438	1.9342
HA vs IA	169.087	HMDB0030471	1,4-Ipomeadiol	9.5086	3.2492	0.021532	1.5982
HA vs IA	170.02	HMDB0032420	2-(4-Methyl-5-thiazolyl)ethyl formate	2.5508	1.3509	0.0057911	1.8798
HA vs IA	173.046	HMDB0003070	Shikimic acid	0.54033	-0.88808	0.034234	1.4826
HA vs IA	174.054	HMDB0000197	3-Indoleacetic acid	0.33624	-1.5724	0.00012697	2.4585
HA vs IA	175.096	HMDB0000259	Serotonin	0.46234	-1.113	0.0034747	1.9749
HA vs IA	175.117	HMDB0031569	4-Methyl-1-phenyl-2-pentanone	0.56478	-0.82425	0.038528	1.4515
HA vs IA	176.068	HMDB0012271	O-Ureidohomoserine	0.51742	-0.95059	0.0080545	1.8145
HA vs IA	177.092	HMDB0031250	Phenylmethyl 2-methylpropanoate	0.407	-1.2969	0.0037416	1.9616
HA vs IA	177.103	HMDB0001240	Pseudooxynicotine	0.38089	-1.3925	0.039132	1.4474
HA vs IA	181.051	HMDB0000755	DL-p-Hydroxyphenyllactic acid	0.64314	-0.63679	0.023435	1.5778
HA vs IA	183.017	HMDB0030097	5-Hydroxyisourate	0.60716	-0.71984	0.017375	1.6484
HA vs IA	183.139	HMDB0031062	(Z)-3-Methyl-3-decenoic acid	0.40775	-1.2942	0.0050399	1.9064
HA vs IA	186.113	HMDB0013010	N-Heptanoylglycine	0.10582	-3.2402	0.034044	1.4841
HA vs IA	187.134	HMDB0002203	3-Hydroxycapric acid	5.1839	2.374	0.042882	1.4227
HA vs IA	193.086	HMDB0032575	Butylparaben	2.7211	1.4442	0.034396	1.4814
HA vs IA	193.087	HMDB0031517	(R)-3-Hydroxy-5-phenylpentanoic acid	0.61124	-0.71019	0.034189	1.4829
HA vs IA	193.125	HMDB0014018	4-Hydroxypropofol	0.43158	-1.2123	0.015682	1.6718
HA vs IA	194.081	HMDB0041943	N-Acetyldopamine	2.0659	1.0467	0.031602	1.5033
HA vs IA	194.117	HMDB0031797	2-Isopropylphenyl methylcarbamate	0.17802	-2.4899	0.013826	1.7
HA vs IA	195.12	HMDB0038602	Octyl acetate	2.1766	1.1221	0.015273	1.6778
HA vs IA	196.986	HMDB0011750	Dihydroxyacetone Phosphate Acyl Ester	1.5409	0.62377	0.018271	1.6368
HA vs IA	199.132	HMDB0032662	(S)-9-Hydroxy-10-undecenoic acid	2.2551	1.1732	0.0062524	1.8649
HA vs IA	199.17	HMDB0000638	Dodecanoic acid	1.5954	0.67395	0.0031541	1.9921
HA vs IA	207.011	HMDB0031159	Garcinia acid	7.4454	2.8964	0.040547	1.4378
HA vs IA	207.085	HMDB0000684	Kynurenine	0.58547	-0.77233	0.0053772	1.8941
HA vs IA	211.17	HMDB0031017	10-Undecenyl acetate	0.25583	-1.9667	0.019381	1.6231
HA vs IA	213.021	HMDB0001031	2-Deoxyribose 5-phosphate	0.21092	-2.2453	0.00031178	2.3457
HA vs IA	213.055	HMDB0032018	Phenyl salicylate	0.57972	-0.78657	0.022189	1.5909
HA vs IA	213.076	HMDB0004822	Methyl bisnorbiotinyl ketone	1.8052	0.85218	0.0093632	1.7836
HA vs IA	213.149	HMDB0010727	3-Oxododecanoic acid	0.36597	-1.4502	0.0073856	1.832
HA vs IA	215.166	HMDB0000387	3-Hydroxydodecanoic acid	0.5323	-0.90968	0.0050679	1.9053
HA vs IA	220.098	HMDB0031770	Carbofuran	0.4922	-1.0227	0.021237	1.6014
HA vs IA	223.134	HMDB0029670	Epoxyeremopetasinorol	0.14815	-2.7549	0.015631	1.6725
HA vs IA	223.169	HMDB0000560	Goshuyic acid	0.4669	-1.0988	0.040108	1.4408
HA vs IA	225.984	HMDB0240364	5-Chloro-4-(guanidino)-2,1,3-benzothiazdiazole	1.7485	0.80613	0.001423	2.1257
HA vs IA	226.038	HMDB0006794	5-(2'-Carboxyethyl)-4,6-Dihydroxypicolinate	0.33977	-1.5574	0.03583	1.4707
HA vs IA	227.177	HMDB0031740	(1R,2R)-methyl dihydrojasmonate	1.8507	0.88807	0.036272	1.4675
HA vs IA	228.04	HMDB0001128	5-Phosphoribosylamine	4.6366	2.2131	0.024433	1.5676
HA vs IA	231.089	HMDB0031640	Glycerol 1-propanoate diacetate	0.49951	-1.0014	0.035544	1.4728
HA vs IA	235.099	HMDB0060564	Carboxy-ibuprofen	1.7703	0.82403	0.036492	1.4659
HA vs IA	239.124	HMDB0000194	Anserine	2.347	1.2308	0.014501	1.6894
HA vs IA	243.029	HMDB0001265	Fucose 1-phosphate	4.4095	2.1406	0.033392	1.4891
HA vs IA	243.16	HMDB0002327	1,11-Undecanedicarboxylic acid	5.2676	2.3971	0.01838	1.6354
HA vs IA	246.073	HMDB0028727	Asparaginylaspartic acid	0.28038	-1.8345	0.0067689	1.8493
HA vs IA	247.17	HMDB0030757	(S)-Pterosin A	0.35437	-1.4967	0.0081642	1.8117
HA vs IA	249.106	HMDB0028829	Glu-Thr	1.7968	0.84542	0.040496	1.4382
HA vs IA	251.114	HMDB0028893	Histidylproline	0.58579	-0.77154	0.02232	1.5895
HA vs IA	253.048	HMDB0030670	Chrysophanol	1.8556	0.89189	0.016129	1.6654
HA vs IA	253.083	HMDB0029445	L-Agaridoxin	0.53962	-0.88998	0.017003	1.6534
HA vs IA	253.179	HMDB0029604	Lubiminol	2.3842	1.2535	0.019852	1.6174
HA vs IA	254.087	HMDB0002275	7,8-Dihydroneopterin	13.926	3.7997	0.047539	1.3944
HA vs IA	255.086	HMDB0141328	3-hydroxy-3-(3,4,5-trimethoxyphenyl)propanoic acid	0.075947	-3.7189	0.021562	1.5978
HA vs IA	255.114	HMDB0011655	2-(3-Carboxy-3-aminopropyl)-L-histidine	8.2708	3.048	0.020903	1.6052
HA vs IA	256.192	HMDB0013272	N-Lauroylglycine	0.62101	-0.68732	0.026357	1.549
HA vs IA	257.13	HMDB0030420	Strobilurin A	1.6154	0.69186	0.016065	1.6663
HA vs IA	257.176	HMDB0000872	Tetradecanedioic acid	2.6645	1.4138	0.040242	1.4399
HA vs IA	259.025	HMDB0000124	Fructose 6-phosphate	135.22	7.0791	0.04295	1.4223
HA vs IA	265.147	HMDB0030104	Humulinic acid A	0.23202	-2.1077	0.0025458	2.0295
HA vs IA	267.159	HMDB0036150	4,11,13,15-Tetrahydroridentin B	1.6552	0.72696	0.01196	1.7317
HA vs IA	275.132	HMDB0028795	Glutaminylglutamine	2.378	1.2498	0.045007	1.4095
HA vs IA	277.101	HMDB0031314	Benzyl methyl sulfide	1.8818	0.91211	0.0047145	1.9189
HA vs IA	278.172	HMDB0036325	Dinorcapsaicin	2.4576	1.2972	0.024825	1.5637
HA vs IA	281.159	HMDB0134624	5-hydroxy-1,7-diphenylheptan-3-one	0.53952	-0.89025	0.014189	1.6942
HA vs IA	281.249	HMDB0000207	Oleic acid	0.61665	-0.69748	0.025482	1.5573
HA vs IA	283.134	HMDB0000372	16-Oxoestrone	4.2887	2.1005	0.035767	1.4712
HA vs IA	285.108	HMDB0132458	isosakuranetin	0.30339	-1.7208	0.046027	1.4033
HA vs IA	286.139	HMDB0060548	Dihydromorphine	0.5136	-0.96128	0.0041444	1.9429
HA vs IA	287.183	HMDB0031885	6-Hydroxypentadecanedioic acid	3.5881	1.8432	0.013713	1.7018
HA vs IA	293.143	HMDB0030555	Tocopheronic acid	2.2855	1.1925	0.012864	1.7158
HA vs IA	295.227	HMDB0004668	13-OxoODE	3.1662	1.6628	0.015033	1.6813
HA vs IA	295.228	HMDB0004667	13-HODE	3.986	1.9949	0.0018255	2.0854
HA vs IA	297.149	HMDB0030729	Gravelliferone	24.605	4.6209	0.02334	1.5788
HA vs IA	297.156	HMDB0030202	Fumigaclavine A	0.58873	-0.76433	0.029978	1.5167
HA vs IA	301.215	HMDB0061925	dehydroabietic acid	2.8632	1.5176	0.023518	1.5769
HA vs IA	303.231	HMDB0001999	Eicosapentaenoic acid	1.959	0.97013	0.019497	1.6217
HA vs IA	304.21	HMDB0061634	3-hydroxyoctanoyl carnitine	0.30015	-1.7362	0.028655	1.5281
HA vs IA	305.08	HMDB0031870	gamma-Glutamyl-S-(1-propenyl)cysteine sulfoxide	1.7302	0.79098	0.0097748	1.7746
HA vs IA	308.151	HMDB0028963	Lysyltyrosine	0.5759	-0.79611	0.017746	1.6436
HA vs IA	309.172	HMDB0040756	3-Hydroxy-6,8-dimethoxy-7(11)-eremophilen-12,8-olide	40.038	5.3233	0.034222	1.4827
HA vs IA	310.2	HMDB0030304	Atherosperminine	0.60749	-0.71908	0.037832	1.4563
HA vs IA	311.224	HMDB0062434	9-HPODE	2.2731	1.1847	0.025802	1.5542
HA vs IA	313.166	HMDB0029848	(-)-trans-Carveol glucoside	26.641	4.7356	0.039024	1.4481
HA vs IA	313.216	HMDB0001830	Progesterone	0.52352	-0.93367	0.033001	1.4921
HA vs IA	316.249	HMDB0000651	Decanoylcarnitine	0.30856	-1.6964	0.016274	1.6634
HA vs IA	317.21	HMDB0005081	5-HEPE	2.584	1.3696	0.030638	1.5112
HA vs IA	317.21	HMDB0010202	12-HEPE	7.5551	2.9175	0.0056261	1.8854
HA vs IA	317.211	HMDB0000344	2-Methoxyestradiol-3-methylether	2.3889	1.2564	0.0048057	1.9154
HA vs IA	317.213	HMDB0035710	Cafestol	2.2497	1.1697	0.017724	1.6438
HA vs IA	319.225	HMDB0004670	9-hydroxy-10,12-octadecadienoic acid	3.0342	1.6013	0.033261	1.4901
HA vs IA	319.228	HMDB0002190	5,6-Epoxy-8,11,14-eicosatrienoic acid	2.4407	1.2873	0.035004	1.4768
HA vs IA	321.043	HMDB0001227	Thymidine-5'-monophosphate	0.44436	-1.1702	0.011787	1.7348
HA vs IA	321.132	HMDB0030416	Avenic acid A	24.308	4.6033	0.026783	1.545
HA vs IA	321.243	HMDB0005045	15(S)-Hydroxyeicosatrienoic acid	2.466	1.3022	0.015549	1.6737
HA vs IA	325.182	HMDB0003039	Isoacitretin	15.553	3.9591	0.022249	1.5903
HA vs IA	328.152	HMDB0003601	(S)-Reticuline	0.37878	-1.4006	0.011084	1.748
HA vs IA	328.21	HMDB0013202	6-Keto-decanoylcarnitine	9.9006	3.3075	0.044834	1.4105
HA vs IA	328.248	HMDB0062737	(9E)-10-nitrooctadecenoic Acid	0.50368	-0.98943	0.0026767	2.0209
HA vs IA	329.233	HMDB0004708	9,12,13-TriHOME	3.5941	1.8456	0.026142	1.551
HA vs IA	329.247	HMDB0001976	Docosapentaenoic acid (22n-6)	0.6065	-0.72141	0.016829	1.6557
HA vs IA	331.128	HMDB0060831	meta-O-Dealkylated flecainide	0.40047	-1.3202	0.0083352	1.8075
HA vs IA	332.244	HMDB0061636	3-hydroxydecanoyl carnitine	0.26401	-1.9213	0.015333	1.6769
HA vs IA	333.2	HMDB0012851	7'-Carboxy-gamma-tocotrienol	2.5433	1.3467	0.028085	1.5332
HA vs IA	335.22	HMDB0006772	adrenosterone	4.1268	2.045	0.017555	1.6461
HA vs IA	337.238	HMDB0002265	14,15-DiHETrE	2.8773	1.5247	0.0062231	1.8658
HA vs IA	339.17	HMDB0001091	3-Hydroxyquinine	0.33949	-1.5585	0.028196	1.5322
HA vs IA	342.261	HMDB0013326	trans-2-Dodecenoylcarnitine	0.45867	-1.1245	0.042832	1.423
HA vs IA	342.336	HMDB0013308	Stearoylglycine	0.54533	-0.87479	0.0016446	2.1024
HA vs IA	343.23	HMDB0010213	17-HDoHE	4.4971	2.169	0.020795	1.6064
HA vs IA	344.274	HMDB0002250	LAUROYLCARNITINE	0.41815	-1.2579	0.035137	1.4758
HA vs IA	346.331	HMDB0032034	2,4,12-Octadecatrienoic acid piperidide	0.63611	-0.65266	0.036171	1.4682
HA vs IA	347.256	HMDB0029683	2-hydroxy-6-pentadecylbenzoic acid	2.7574	1.4633	0.012536	1.7215
HA vs IA	352.17	HMDB0060595	Olopatadine n-oxide	0.42784	-1.2249	0.012434	1.7233
HA vs IA	353.143	HMDB0029319	1-Methoxyphaseollidin	0.47579	-1.0716	0.014123	1.6953
HA vs IA	353.231	HMDB0001442	Prostaglandin E1	3.6827	1.8808	0.023338	1.5788
HA vs IA	353.231	HMDB0001139	Prostaglandin F2a	6.2148	2.6357	0.0046222	1.9226
HA vs IA	357.032	HMDB0061052	4-hydroxytriazolam	0.46782	-1.096	0.015291	1.6775
HA vs IA	357.235	HMDB0041044	5,7-Megastigmadien-9-ol glucoside	7.689	2.9428	0.023291	1.5793
HA vs IA	359.222	HMDB0003689	Neuroprotectin D1	2.3869	1.2551	0.036004	1.4694
HA vs IA	361.199	HMDB0014998	Prednisolone	2.1652	1.1145	0.044841	1.4105
HA vs IA	361.2	HMDB0000063	CORTISOL	4.109	2.0388	0.0075777	1.8268
HA vs IA	361.236	HMDB0010214	19,20-DiHDPA	2.4658	1.3021	0.032494	1.4961
HA vs IA	362.329	HMDB0030385	2,4,8-Eicosatrienoic acid isobutylamide	0.52991	-0.91619	0.047701	1.3934
HA vs IA	367.187	HMDB0114764	LysoPA(i-13:0/0:0)	2.6607	1.4118	0.0041177	1.9441
HA vs IA	367.209	HMDB0006059	20-Carboxy-leukotriene B4	2.7031	1.4346	0.015635	1.6725
HA vs IA	369.12	HMDB0059980	4-Hydroxy-5-(phenyl)-valeric acid-O-glucuronide	11.179	3.4827	0.011227	1.7453
HA vs IA	369.124	HMDB0001204	trans-3-Hydroxycotinine glucuronide	2.1266	1.0886	0.033356	1.4893
HA vs IA	371.103	HMDB0041733	Ferulic acid 4-O-glucuronide	1.8789	0.90987	0.024561	1.5663
HA vs IA	371.109	HMDB0031941	8'-Episesaminone	1.6533	0.72535	0.02283	1.5841
HA vs IA	371.197	HMDB0040668	Blumenol C glucoside	3.9911	1.9968	0.0037358	1.9618
HA vs IA	372.312	HMDB0005066	Tetradecanoylcarnitine	0.52885	-0.91907	0.017264	1.6499
HA vs IA	373.149	HMDB0030164	Cyclonormammein	0.48024	-1.0582	0.0086902	1.799
HA vs IA	375.187	HMDB0000332	18-Oxocortisol	0.37134	-1.4292	0.0013683	2.1319
HA vs IA	377.185	HMDB0061127	4R-Hydroxy solifenacin	2.904	1.538	0.0045618	1.9251
HA vs IA	379.255	HMDB0002082	Bisnorcholic acid	2.5646	1.3587	0.00044267	2.2984
HA vs IA	383.196	HMDB0061005	repaglinide aromatic amine	0.39025	-1.3575	0.0019917	2.071
HA vs IA	384.255	HMDB0030186	(E,E,E)-Sylvatine	8.6934	3.1199	0.0088956	1.7942
HA vs IA	385.177	HMDB0029772	Corchoionol C 9-glucoside	0.22573	-2.1473	0.014992	1.6819
HA vs IA	387.182	HMDB0030711	Cyclomammein	0.33655	-1.5711	0.019192	1.6253
HA vs IA	387.217	HMDB0060746	3-keto-Digoxigenin	2.5026	1.3234	0.0041921	1.9408
HA vs IA	390.98	HMDB0000280	Phosphoribosyl pyrophosphate	0.3886	-1.3636	0.019144	1.6259
HA vs IA	393.107	HMDB0059759	1-Hydroxypyrene glucuronide	2.2612	1.1771	0.012829	1.7164
HA vs IA	393.178	HMDB0031690	cis-3-Hexenyl b-primeveroside	11.831	3.5645	0.021595	1.5975
HA vs IA	401.241	HMDB0030407	Merodesmosine	0.45582	-1.1335	0.0061189	1.8691
HA vs IA	403.136	HMDB0041550	Oleoside 11-methyl ester	2.8893	1.5307	0.0070605	1.841
HA vs IA	403.191	HMDB0039947	Pisumionoside	2.7219	1.4446	0.013791	1.7005
HA vs IA	403.208	HMDB0039558	1alpha-O-Methylquassin	4.3275	2.1135	0.0084548	1.8046
HA vs IA	413.163	HMDB0029511	Garcinone C	0.51363	-0.96121	0.0060611	1.871
HA vs IA	417.075	HMDB0029261	Kaempferol 3-O-arabinoside	7.3819	2.884	0.020169	1.6137
HA vs IA	418.195	HMDB0030274	(E)-Casimiroedine	5.0924	2.3484	0.048797	1.3871
HA vs IA	420.251	HMDB0038568	PC-M6	1.8535	0.89024	0.022752	1.5849
HA vs IA	421.337	HMDB0001457	5beta-Cholestane-3alpha,7alpha,12alpha-triol	0.65974	-0.60003	0.012115	1.7289
HA vs IA	425.221	HMDB0036011	Cinnzeylanine	3.1557	1.658	0.015032	1.6813
HA vs IA	425.255	HMDB0013043	Prostaglandin PGE2 1-glyceryl ester	0.55016	-0.86207	0.024497	1.567
HA vs IA	431.054	HMDB0011117	Se-Adenosylselenohomocysteine	5.5292	2.4671	0.015851	1.6694
HA vs IA	431.192	HMDB0036131	S-Furanopetasitin	7.6303	2.9317	0.015225	1.6785
HA vs IA	438.298	HMDB0011152	LysoPE(P-16:0/0:0)	2.7192	1.4432	0.0010327	2.1756
HA vs IA	440.312	HMDB0011142	DHAP(O-18:0)	1.8218	0.86538	0.016626	1.6585
HA vs IA	445.117	HMDB0002219	Glycitin	0.55385	-0.85244	0.01384	1.6998
HA vs IA	447.135	HMDB0031586	7-Hydroxy-8-O-methylaloin B	27.178	4.7644	0.017755	1.6434
HA vs IA	448.347	HMDB0006455	Arachidonoylcarnitine	0.47152	-1.0846	0.032941	1.4926
HA vs IA	451.325	HMDB0035888	Tyromycic acid	0.58726	-0.76794	0.028908	1.5259
HA vs IA	453.189	HMDB0035031	Desoxylimonin	35.864	5.1645	0.039926	1.442
HA vs IA	455.248	HMDB0000907	Sulfolithocholic acid	0.53964	-0.88994	0.022555	1.587
HA vs IA	457.313	HMDB0033728	Pubesenolide	0.43192	-1.2112	0.0012494	2.1462
HA vs IA	471.243	HMDB0028694	Alanylphenylalanine	0.52084	-0.94109	0.036045	1.4691
HA vs IA	472.345	HMDB0006510	Cervonyl carnitine	0.4635	-1.1094	0.036862	1.4632
HA vs IA	473.149	HMDB0036214	6-Feruloylglucose 2,3,4-trihydroxy-3-methylbutylglycoside	0.1241	-3.0104	0.01832	1.6362
HA vs IA	475.052	HMDB0030559	m-Trigallic acid	2.2045	1.1405	0.034506	1.4805
HA vs IA	479.337	HMDB0034086	Dolicholide	0.45345	-1.141	0.026666	1.5461
HA vs IA	480.31	HMDB0010381	LysoPC(15:0/0:0)	1.5766	0.65682	0.01332	1.7082
HA vs IA	487.24	HMDB0002421	7-Sulfocholic acid	0.5045	-0.98708	0.023209	1.5801
HA vs IA	487.326	HMDB0036884	7',8'-Dihydro-8'-hydroxycitraniaxanthin	0.56943	-0.8124	0.047788	1.3929
HA vs IA	491.089	HMDB0037459	6-Methoxyluteolin 7-glucuronide	0.52221	-0.93729	0.0047419	1.9179
HA vs IA	497.335	HMDB0032022	Tsugaric acid A	0.47967	-1.0599	0.0016698	2.1
HA vs IA	510.39	HMDB0011149	LysoPC(O-18:0/0:0)	1.7967	0.84533	0.017416	1.6479
HA vs IA	511.187	HMDB0034342	Physalin M	0.53422	-0.90449	0.0072816	1.8348
HA vs IA	511.34	HMDB0034036	Pitheduloside I	22.221	4.4738	0.0093285	1.7843
HA vs IA	512.296	HMDB0002639	Sulfolithocholylglycine	3.0274	1.5981	0.038411	1.4523
HA vs IA	513.317	HMDB0061697	1-Stearoylglycerophosphoglycerol	0.5766	-0.79436	0.040789	1.4362
HA vs IA	514.282	HMDB0000036	taurocholic acid	16.06	4.0054	0.046898	1.3981
HA vs IA	515.321	HMDB0034640	Phytolaccinic acid	0.50741	-0.97879	0.032533	1.4958
HA vs IA	515.366	HMDB0034529	16-Acetylpriverogenin A	0.39969	-1.323	0.0056046	1.8861
HA vs IA	520.265	HMDB0005777	Morphiceptin	3.0415	1.6048	0.0052116	1.9
HA vs IA	522.375	HMDB0034500	Protobassic acid	0.33535	-1.5763	0.0032306	1.9879
HA vs IA	537.254	HMDB0034333	Physalolactone	0.5479	-0.86802	0.036536	1.4656
HA vs IA	537.381	HMDB0033635	Cyclotricuspidogenin C	0.41505	-1.2686	0.020906	1.6052
HA vs IA	540.332	0	LPC 16:0	1.899	0.92525	0.0045461	1.9257
HA vs IA	541.187	HMDB0035167	Cinncassiol C1 19-glucoside	0.39358	-1.3453	0.046782	1.3988
HA vs IA	545.042	HMDB0037596	8-Hydroxyluteolin 8-glucoside 3'-sulfate	0.46707	-1.0983	0.0093779	1.7832
HA vs IA	547.037	HMDB0012300	UDP-4-dehydro-6-deoxy-D-glucose	0.38706	-1.3694	0.019242	1.6247
HA vs IA	551.25	HMDB0030623	Bipindogulomethyloside	0.45904	-1.1233	0.023626	1.5758
HA vs IA	559.061	HMDB0037333	8-Hydroxyluteolin 4'-methyl ether 8-glucoside-3'-sulfate	0.4357	-1.1986	0.041214	1.4334
HA vs IA	561.331	HMDB0010330	Cholesterol glucuronide	1.8265	0.86908	0.046371	1.4013
HA vs IA	564.41	HMDB0011497	LysoPE(0:0/24:0)	0.65217	-0.61667	0.046836	1.3985
HA vs IA	567.259	HMDB0031751	y-Morphine	0.48526	-1.0432	0.024052	1.5715
HA vs IA	567.387	HMDB0002020	3'-Hydroxy-e,e-caroten-3-one	0.44006	-1.1842	0.017293	1.6495
HA vs IA	569.217	HMDB0035445	2''-Methoxy-(S)-oleuropein	0.51026	-0.9707	0.033275	1.49
HA vs IA	570.303	HMDB0012986	Kinetensin 4-7	3.7306	1.8994	0.020798	1.6064
HA vs IA	573.395	HMDB0010344	Vitamin D2 3-glucuronide	0.36726	-1.4451	0.0044661	1.9291
HA vs IA	576.078	HMDB0012277	Phosphoribosylformimino-AICAR-P	0.5208	-0.9412	0.046472	1.4007
HA vs IA	580.885	HMDB0003529	myo-Inositol 1,3,4,5,6-pentakisphosphate	0.45352	-1.1407	0.011562	1.739
HA vs IA	585.46	HMDB0007056	DG(14:1(9Z)/20:5(5Z,8Z,11Z,14Z,17Z)/0:0)	3.1086	1.6363	0.049202	1.3848
HA vs IA	587.309	HMDB0001278	Presqualene diphosphate	0.47119	-1.0856	0.0033204	1.983
HA vs IA	589.304	HMDB0004158	Urobilinogen	0.60434	-0.72658	0.049328	1.3841
HA vs IA	591.322	HMDB0001898	Mesobilirubinogen	0.60229	-0.73147	0.035492	1.4732
HA vs IA	591.324	HMDB0039376	Methyl dihydrophaseate	0.55662	-0.84523	0.013748	1.7012
HA vs IA	591.419	HMDB0029767	Saringosterol 3-glucoside	0.5294	-0.91757	0.01193	1.7322
HA vs IA	593.431	HMDB0010400	LysoPC(22:2(13Z,16Z)/0:0)	0.36751	-1.4441	7.69e-05	2.5168
HA vs IA	601.501	HMDB0007083	DG(15:0/20:4(5Z,8Z,11Z,14Z)/0:0)	0.33244	-1.5888	0.00027654	2.3614
HA vs IA	611.38	HMDB0010355	Cholestane-3,7,12,25-tetrol-3-glucuronide	0.47748	-1.0665	0.020761	1.6068
HA vs IA	617.261	HMDB0060661	APC	0.49595	-1.0117	0.038144	1.4542
HA vs IA	617.42	HMDB0037789	Crassostrea Secocarotenoid	0.42309	-1.241	0.012475	1.7225
HA vs IA	617.444	HMDB0035509	Tsugarioside B	0.46449	-1.1063	0.044031	1.4155
HA vs IA	618.445	HMDB0010700	CerP(d18:1/16:0)	0.39463	-1.3414	0.0080688	1.8141
HA vs IA	625.323	HMDB0034091	Ponasteroside A	0.56602	-0.82107	0.016946	1.6542
HA vs IA	625.356	HMDB0029381	6-O-Methylcodeine	0.50192	-0.99447	0.016439	1.6611
HA vs IA	626.162	HMDB0030693	Delphinidin 3,5-diglucoside	0.50712	-0.97961	0.0064911	1.8576
HA vs IA	629.144	HMDB0012206	CMP-N-glycoloylneuraminate	0.47091	-1.0865	0.015084	1.6806
HA vs IA	635.349	HMDB0037904	Madlongiside C	0.53118	-0.91273	0.0062906	1.8637
HA vs IA	644.487	HMDB0004969	GlcCer(d18:1/12:0)	20.102	4.3293	0.006909	1.8453
HA vs IA	645.446	HMDB0114779	PA(14:0/18:2(9Z,12Z))	0.47207	-1.0829	0.015671	1.672
HA vs IA	649.368	HMDB0040650	3-trans-Caffeoyltormentic acid	0.55489	-0.84974	0.035988	1.4695
HA vs IA	653.374	HMDB0012187	all-trans-Heptaprenyl diphosphate	0.55434	-0.85115	0.030067	1.516
HA vs IA	659.443	HMDB0002741	Fucoxanthin	0.36327	-1.4609	0.0096703	1.7768
HA vs IA	662.13	HMDB0000902	NAD	0.51877	-0.94682	0.029968	1.5168
HA vs IA	662.469	HMDB0008825	PE(14:0/16:1(9Z))	0.42641	-1.2297	0.031742	1.5021
HA vs IA	663.383	HMDB0031837	3-O-trans-Feruloyleuscaphic acid	0.51483	-0.95784	0.0053683	1.8944
HA vs IA	676.415	HMDB0012342	PS(14:1(9Z)/14:1(9Z))	0.61278	-0.70655	0.0403	1.4395
HA vs IA	676.483	HMDB0007867	PC(14:0/14:1(9Z))	0.38783	-1.3665	0.0089754	1.7923
HA vs IA	683.468	HMDB0114821	PA(15:0/20:4(5Z,8Z,11Z,14Z))	0.38467	-1.3783	0.0067699	1.8493
HA vs IA	684.466	HMDB0008832	PE(14:0/18:4(6Z,9Z,12Z,15Z))	0.43526	-1.2	0.027654	1.537
HA vs IA	685.436	HMDB0115509	PA(15:0/20:3(8Z,11Z,14Z))	0.56628	-0.82042	0.0085065	1.8034
HA vs IA	690.495	HMDB0007901	PC(14:1(9Z)/15:0)	0.45311	-1.1421	0.032285	1.4978
HA vs IA	693.641	HMDB0093702	DG(i-16:0/a-25:0/0:0)	1.78	0.83188	0.0151	1.6803
HA vs IA	694.456	HMDB0112273	PS(14:0/15:0)	3.5514	1.8284	0.048584	1.3883
HA vs IA	700.476	HMDB0008896	PE(15:0/18:3(6Z,9Z,12Z))	0.39735	-1.3315	0.025897	1.5533
HA vs IA	707.497	HMDB0114830	PA(15:0/22:6(4Z,7Z,10Z,13Z,16Z,19Z))	0.42154	-1.2463	0.047874	1.3924
HA vs IA	708.459	HMDB0008873	PE(14:1(9Z)/20:5(5Z,8Z,11Z,14Z,17Z))	0.47089	-1.0865	0.0026101	2.0252
HA vs IA	710.5	HMDB0008840	PE(14:0/20:5(5Z,8Z,11Z,14Z,17Z))	0.52215	-0.93748	0.0098304	1.7734
HA vs IA	712.495	HMDB0008838	PE(14:0/20:4(5Z,8Z,11Z,14Z))	0.39938	-1.3242	0.0085967	1.8012
HA vs IA	720.494	HMDB0112282	PS(15:0/16:1(9Z))	0.41354	-1.2739	0.021646	1.5969
HA vs IA	721.476	HMDB0114849	PA(16:0/22:6(4Z,7Z,10Z,13Z,16Z,19Z))	0.45189	-1.146	0.0010338	2.1755
HA vs IA	722.492	HMDB0112281	PS(15:0/16:0)	0.41578	-1.2661	0.034277	1.4823
HA vs IA	723.407	HMDB0030914	Alliospiroside C	0.59287	-0.75422	0.024027	1.5717
HA vs IA	725.472	HMDB0115065	PA(20:0/16:1(9Z))	0.47449	-1.0755	0.03715	1.4612
HA vs IA	727.472	HMDB0029624	Torvoside D	4.5482	2.1853	0.02896	1.5254
HA vs IA	734.508	HMDB0012335	PS(14:0/18:1(9Z))	0.37328	-1.4217	0.0095256	1.78
HA vs IA	740.511	HMDB0007943	PC(15:0/18:4(6Z,9Z,12Z,15Z))	0.62183	-0.68542	0.02457	1.5663
HA vs IA	741.495	HMDB0115051	PA(18:4(6Z,9Z,12Z,15Z)/22:6(4Z,7Z,10Z,13Z,16Z,19Z))	0.49845	-1.0045	0.0081274	1.8127
HA vs IA	747.561	HMDB0010573	PG(16:0/18:1(11Z))	2.1799	1.1243	0.0030342	1.999
HA vs IA	750.502	HMDB0007918	PC(14:1(9Z)/20:5(5Z,8Z,11Z,14Z,17Z))	0.5235	-0.93374	0.037386	1.4595
HA vs IA	750.54	HMDB0009413	PE(20:4(5Z,8Z,11Z,14Z)/P-18:1(11Z))	0.65664	-0.60683	0.0084998	1.8035
HA vs IA	752.57	HMDB0005779	PE(P-18:0/20:4(5Z,8Z,11Z,14Z))	0.56002	-0.83645	0.02999	1.5166
HA vs IA	764.538	HMDB0012356	PS(16:0/18:0)	0.47632	-1.07	0.035131	1.4759
HA vs IA	767.439	HMDB0040745	Polypodoside C	0.5828	-0.77893	0.0090066	1.7916
HA vs IA	777.516	HMDB0115087	PA(20:0/22:6(4Z,7Z,10Z,13Z,16Z,19Z))	0.53244	-0.9093	0.0043476	1.934
HA vs IA	779.427	HMDB0039561	Cynarasaponin F	0.54924	-0.8645	0.049457	1.3833
HA vs IA	779.553	HMDB0115112	PA(20:1(11Z)/22:4(7Z,10Z,13Z,16Z))	0.4242	-1.2372	0.016124	1.6655
HA vs IA	780.49	HMDB0012340	PS(14:0/22:6(4Z,7Z,10Z,13Z,16Z,19Z))	5.4035	2.4339	0.040199	1.4402
HA vs IA	780.532	HMDB0012313	3-O-Sulfogalactosylceramide (d18:1/16:0)	0.39853	-1.3272	0.0094234	1.7822
HA vs IA	780.554	HMDB0007890	PC(14:0/22:5(4Z,7Z,10Z,13Z,16Z))	0.61567	-0.69977	0.03957	1.4444
HA vs IA	782.569	HMDB0007889	PC(14:0/22:4(7Z,10Z,13Z,16Z))	0.64214	-0.63904	0.046129	1.4027
HA vs IA	787.66	HMDB0012092	SM(d18:0/22:1(13Z))	0.60888	-0.71578	0.01052	1.7591
HA vs IA	789.499	HMDB0116524	PGP(a-13:0/i-18:0)	0.49481	-1.015	0.018681	1.6316
HA vs IA	792.537	HMDB0007958	PC(15:0/22:6(4Z,7Z,10Z,13Z,16Z,19Z))	0.54272	-0.88172	0.043761	1.4172
HA vs IA	792.565	HMDB0012378	PS(18:0/18:0)	0.49969	-1.0009	0.022778	1.5846
HA vs IA	798.497	HMDB0112790	PS(22:4(7Z,10Z,13Z,16Z)/15:0)	3.6971	1.8864	0.038853	1.4493
HA vs IA	800.539	HMDB0008248	PC(18:4(6Z,9Z,12Z,15Z)/20:5(5Z,8Z,11Z,14Z,17Z))	0.51617	-0.95407	0.02254	1.5872
HA vs IA	805.567	HMDB0115266	PA(22:0/22:6(4Z,7Z,10Z,13Z,16Z,19Z))	0.53687	-0.89737	0.040651	1.4371
HA vs IA	806.571	HMDB0007991	PC(16:0/22:6(4Z,7Z,10Z,13Z,16Z,19Z))	0.62739	-0.67256	0.029141	1.5239
HA vs IA	810.587	HMDB0007988	PC(16:0/22:4(7Z,10Z,13Z,16Z))	0.64397	-0.63494	0.019639	1.62
HA vs IA	813.615	HMDB0115262	PA(22:0/22:2(13Z,16Z))	0.65344	-0.61388	0.017615	1.6453
HA vs IA	816.708	HMDB0009742	PE(24:0/P-18:0)	0.49078	-1.0269	0.0049283	1.9106
HA vs IA	825.471	HMDB0013472	PGP(16:0/16:0)	2.1959	1.1348	0.027302	1.5402
HA vs IA	835.663	HMDB0012107	SM(d18:1/24:1(15Z))	0.61596	-0.6991	0.017506	1.6467
HA vs IA	836.596	HMDB0012315	3-O-Sulfogalactosylceramide (d18:1/20:0)	0.48104	-1.0558	0.020249	1.6127
HA vs IA	852.574	HMDB0061472	PE(DiMe(11,3)/DiMe(11,5))	0.48956	-1.0304	0.02919	1.5235
HA vs IA	877.538	HMDB0013483	PGP(16:0/22:4(7Z,10Z,13Z,16Z))	2.9369	1.5543	0.00021766	2.3922
HA vs IA	881.625	HMDB0061396	PC(DiMe(11,3)/MonoMe(11,5))	0.45138	-1.1476	0.034549	1.4802
HA vs IA	882.603	HMDB0008649	PC(22:4(7Z,10Z,13Z,16Z)/22:6(4Z,7Z,10Z,13Z,16Z,19Z))	0.40665	-1.2981	0.039605	1.4441
HA vs IA	888.597	HMDB0112785	PS(22:2(13Z,16Z)/22:6(4Z,7Z,10Z,13Z,16Z,19Z))	0.49971	-1.0008	0.032301	1.4976
HA vs IA	896.612	HMDB0112730	PS(22:0/22:4(7Z,10Z,13Z,16Z))	0.3744	-1.4174	0.0082781	1.8089
HA vs IA	901.543	HMDB0013516	PGP(18:0/22:6(4Z,7Z,10Z,13Z,16Z,19Z))	1.664	0.7347	0.012973	1.714
HA vs IA	954.657	HMDB0012237	Inositol-P-ceramide	0.29336	-1.7693	0.0018056	2.0872
HA vs LA	114.091	HMDB0031199	2,5-Dihydro-2,4,5-trimethyloxazole	0.23594	-2.0835	0.032631	2.3476
HA vs LA	127.04	HMDB0031303	Osmundalactone	0.41783	-1.259	0.00056491	3.5557
HA vs LA	132.077	HMDB0000064	Creatine	0.10379	-3.2682	0.0081185	2.8467
HA vs LA	133.031	HMDB0030967	2,4,6-Octatriynoic acid	0.40584	-1.301	0.038873	2.2755
HA vs LA	150.056	HMDB0000696	L-Methionine	0.46669	-1.0994	0.047869	2.1865
HA vs LA	163.099	HMDB0000450	5-Hydroxylysine	0.17927	-2.4798	0.045639	2.2072
HA vs LA	173.082	HMDB0000893	Suberic acid	0.4674	-1.0973	0.045543	2.2081
HA vs LA	203.08	HMDB0032706	(2-Naphthalenyloxy)acetic acid	2.613	1.3857	0.024988	2.4529
HA vs LA	207.111	HMDB0030762	Ethyl trans-p-methoxycinnamate	2.7797	1.4749	0.012884	2.6938
HA vs LA	211.17	HMDB0031017	10-Undecenyl acetate	0.41495	-1.269	0.00097848	3.4292
HA vs LA	223.134	HMDB0029670	Epoxyeremopetasinorol	0.43869	-1.1887	0.037492	2.2906
HA vs LA	232.991	HMDB0014026	p-Chlorobenzene sulfonyl urea	0.34945	-1.5168	0.024705	2.4573
HA vs LA	251.102	HMDB0028983	Methionyl-Threonine	1.6342	0.70862	0.018552	2.5646
HA vs LA	276.123	HMDB0028817	Glu-Gln	0.61753	-0.69543	0.033605	2.3356
HA vs LA	316.249	HMDB0000651	Decanoylcarnitine	0.44811	-1.1581	0.033008	2.3429
HA vs LA	353.198	HMDB0031877	Acetylsalvipisone	0.61791	-0.69453	0.026569	2.4292
HA vs LA	367.334	HMDB0013213	Alpha-Linoleoylcholine	0.61741	-0.69569	0.029295	2.3908
HA vs LA	383.121	HMDB0000939	S-Adenosylhomocysteine	0.65606	-0.6081	0.025519	2.4448
HA vs LA	425.066	HMDB0000656	Cysteineglutathione disulfide	0.3204	-1.642	0.023755	2.4723
HA vs LA	522.375	HMDB0034500	Protobassic acid	0.45576	-1.1336	0.033588	2.3358
HA vs LA	554.248	HMDB0030317	Petasinoside	2.544	1.3471	0.032383	2.3506
HA vs LA	591.419	HMDB0029767	Saringosterol 3-glucoside	0.45713	-1.1293	0.020841	2.5217
HA vs LA	601.501	HMDB0007083	DG(15:0/20:4(5Z,8Z,11Z,14Z)/0:0)	0.41328	-1.2748	0.030665	2.3726
HA vs LA	692.452	HMDB0038343	13-Demethylspirolide C	0.5698	-0.81147	0.019496	2.5464
HA vs LA	721.476	HMDB0114849	PA(16:0/22:6(4Z,7Z,10Z,13Z,16Z,19Z))	0.52496	-0.92973	0.00079653	3.4776
HA vs LA	748.506	HMDB0112284	PS(15:0/18:1(9Z))	0.61971	-0.69034	0.044901	2.2142
HA vs LA	760.467	HMDB0009137	PE(18:3(6Z,9Z,12Z)/20:5(5Z,8Z,11Z,14Z,17Z))	0.28673	-1.8022	0.048642	2.1795
HA vs LA	826.497	HMDB0061584	PS(DiMe(9,3)/MonoMe(11,3))	0.23388	-2.0961	0.047615	2.1888
HA vs LA	856.577	HMDB0008057	PC(18:0/22:6(4Z,7Z,10Z,13Z,16Z,19Z))	1.6549	0.72675	0.048404	2.1816
IA vs HC	86.0601	HMDB0002039	2-Pyrrolidinone	7.5807	2.9223	0.00135	1.8198
IA vs HC	93.0343	HMDB0031335	2-Chloro-1-propanol	5.1753	2.3716	9.46e-07	2.3596
IA vs HC	98.0606	HMDB0031339	1-Cyano-2-hydroxy-3-butene	17.107	4.0965	0.028459	1.3379
IA vs HC	102.057	HMDB0003911	DL-3-Aminoisobutyric acid	0.44877	-1.1559	0.0066239	1.6015
IA vs HC	107.049	HMDB0006115	Benzaldehyde	0.47708	-1.0677	0.043134	1.2471
IA vs HC	115.074	HMDB0000535	Caproic acid	2.5541	1.3528	0.0084518	1.5624
IA vs HC	118.941	HMDB0029570	Dichlorodifluoromethane	1.8685	0.90185	0.020593	1.4031
IA vs HC	122.965	HMDB0012216	Dimethylarsinous acid	1.9497	0.96322	0.0054056	1.6328
IA vs HC	128.037	HMDB0000267	L-5-Oxoproline	0.39454	-1.3417	0.030806	1.3212
IA vs HC	129.056	HMDB0000491	3-Methyl-2-oxovaleric acid	2.189	1.1303	0.027358	1.3461
IA vs HC	130.049	HMDB0000267	L-Pyroglutamic acid	0.34285	-1.5443	0.018031	1.4287
IA vs HC	130.109	HMDB0001921	Metformin	2.2781	1.1878	0.0062388	1.6108
IA vs HC	132.03	HMDB0000191	Aspartate	0.43045	-1.2161	0.00094509	1.8615
IA vs HC	133.014	HMDB0000156	Malic acid	0.37367	-1.4202	0.035522	1.2905
IA vs HC	135.03	HMDB0000157	Hypoxanthine	0.48227	-1.0521	0.024847	1.3658
IA vs HC	137.024	HMDB0001895	Salicylic acid	6.3736	2.6721	1.85e-07	2.4245
IA vs HC	137.025	HMDB0000500	4-Hydroxybenzoic acid	1.7649	0.8196	0.011026	1.5176
IA vs HC	137.038	HMDB0000301	Urocanic acid	0.50346	-0.99005	0.048669	1.2191
IA vs HC	138.02	HMDB0001232	4-Nitrophenol	0.51655	-0.95302	0.047099	1.2268
IA vs HC	139.11	HMDB0013824	2-Pentylfuran	0.42888	-1.2214	0.0014539	1.8109
IA vs HC	140.07	HMDB0012153	3,4-Dihydroxybenzylamine	2.2337	1.1594	0.0008888	1.8684
IA vs HC	142.016	HMDB0032493	2-Propionyl-2-thiazoline	0.12901	-2.9544	0.0061952	1.6119
IA vs HC	146.047	HMDB0000148	L-Glutamic acid	0.46057	-1.1185	0.00083005	1.876
IA vs HC	146.982	HMDB0002050	Dihydroxyfumaric acid	0.49281	-1.0209	9.64e-07	2.3588
IA vs HC	148.06	HMDB0000148	Glutamic acid	0.58915	-0.76329	0.010761	1.5218
IA vs HC	148.98	HMDB0029611	Asparagusic acid	0.47291	-1.0804	1.51e-06	2.3384
IA vs HC	156.064	HMDB0000459	3-Methylcrotonylglycine	1.7733	0.82647	0.049058	1.2172
IA vs HC	159.045	HMDB0032394	6-Methylcoumarin	1.7935	0.84279	8.77e-05	2.0883
IA vs HC	164.039	HMDB0002005	Methionine sulfoxide	0.3331	-1.586	0.01439	1.4705
IA vs HC	168.027	HMDB0000239	PYRIDOXINE	0.51469	-0.95823	0.002109	1.7643
IA vs HC	169.984	HMDB0003288	Selenocysteine	0.65418	-0.61225	0.048183	1.2215
IA vs HC	173.082	HMDB0000893	Suberic acid	1.8321	0.8735	0.0068719	1.5957
IA vs HC	173.999	HMDB0031573	(R)-(E)-Sulforaphene	0.48931	-1.0312	0.019386	1.4148
IA vs HC	174.937	HMDB0001405	3-Sulfinylpyruvic acid	0.6469	-0.62839	0.0091354	1.5495
IA vs HC	177.019	HMDB0030819	6,7-Dihydroxycoumarin	22.588	4.4975	0.00043156	1.9452
IA vs HC	179.071	HMDB0011751	3-Methoxybenzenepropanoic acid	246.82	7.9473	2.53e-07	2.4132
IA vs HC	181.966	HMDB0004113	Se-Methylselenocysteine	0.66614	-0.5861	0.0049229	1.6468
IA vs HC	184.024	HMDB0002205	L-Homocysteic acid	32.975	5.0433	0.040207	1.263
IA vs HC	184.055	HMDB0032597	4-Hydroxydiphenylamine	3.7667	1.9133	8.94e-06	2.2452
IA vs HC	187.041	HMDB0032289	Furfuryl propyl disulfide	1.6883	0.7556	0.00029916	1.9812
IA vs HC	187.068	HMDB0034732	THYMOQUINONE	0.54873	-0.86583	0.014873	1.4645
IA vs HC	187.991	HMDB0004823	Lanthionine ketimine	0.44879	-1.1559	0.004414	1.6629
IA vs HC	191.147	HMDB0013804	beta-Damascenone	1.7428	0.80138	0.011715	1.5071
IA vs HC	195.138	HMDB0030867	Dihydro-5-(2-octenyl)-2(3H)-furanone	0.30541	-1.7112	0.042999	1.2478
IA vs HC	196.053	HMDB0000181	LEVODOPA	3.7709	1.9149	0.013175	1.4864
IA vs HC	197.005	HMDB0130847	2-[(sulfooxy)methyl]butanoic acid	0.227	-2.1392	0.00063167	1.9058
IA vs HC	198.187	HMDB0031181	Homodihydrojasmone	1.693	0.7596	0.016514	1.4452
IA vs HC	199.039	HMDB0001268	4-Fumarylacetoacetic acid	0.649	-0.6237	0.045106	1.2368
IA vs HC	199.148	HMDB0036648	GUAIAZULENE	14.935	3.9007	0.0040141	1.6767
IA vs HC	203.02	HMDB0031665	Daucic acid	1.5495	0.63184	0.025589	1.3598
IA vs HC	205.16	HMDB0013816	2,4-Di-tert-butylphenol	0.035205	-4.8281	0.0031983	1.7087
IA vs HC	211.169	HMDB0030425	Linalyl propionate	1.7469	0.80481	0.013011	1.4886
IA vs HC	217.049	HMDB0000954	Ferulic acid	1.5844	0.66392	0.048531	1.2198
IA vs HC	217.119	HMDB0028916	Isoleucyl-Serine	0.31367	-1.6727	0.0020087	1.7706
IA vs HC	225.984	HMDB0240364	5-Chloro-4-(guanidino)-2,1,3-benzothiazdiazole	0.43447	-1.2027	0.00076583	1.8849
IA vs HC	227.106	HMDB0006695	Proline-hydroxyproline	0.43118	-1.2137	0.036688	1.2834
IA vs HC	228.04	HMDB0001128	5-Phosphoribosylamine	0.24956	-2.0025	0.0024118	1.7468
IA vs HC	229.143	HMDB0000623	Dodecanedioic acid	2.9409	1.5563	0.016956	1.4403
IA vs HC	230.062	HMDB0001180	N2-Succinyl-L-glutamic acid 5-semialdehyde	0.32012	-1.6433	0.00091418	1.8652
IA vs HC	231.172	HMDB0029130	ValylIsoleucine	0.052152	-4.2611	4.11e-05	2.1458
IA vs HC	231.18	HMDB0028920	Isoleucyl-Valine	1.5034	0.58819	0.00021403	2.0123
IA vs HC	235.099	HMDB0060564	Carboxy-ibuprofen	0.56168	-0.83218	0.044084	1.2421
IA vs HC	236.163	HMDB0060849	N,N-Didesmethyltramadol	2.0134	1.0096	0.0060168	1.6164
IA vs HC	239.092	HMDB0002511	3,4,5-Trimethoxycinnamic acid	2.7203	1.4438	0.038515	1.2727
IA vs HC	241.082	HMDB0000273	THYMIDINE	19.139	4.2584	0.018293	1.4259
IA vs HC	242.11	HMDB0028805	Glutaminylproline	13.586	3.7641	0.043083	1.2474
IA vs HC	242.925	HMDB0041797	2,4-Dichlorophenoxyacetic acid	0.66322	-0.59245	0.0084555	1.5623
IA vs HC	244.006	HMDB0000881	Xanthurenic Acid	0.54016	-0.88855	0.046026	1.2321
IA vs HC	244.191	HMDB0013286	N-Undecanoylglycine	2.0132	1.0095	0.018766	1.4211
IA vs HC	246.073	HMDB0028727	Asparaginylaspartic acid	0.5268	-0.92469	0.037438	1.279
IA vs HC	247.185	HMDB0072866	MG(10:0/0:0/0:0)	2.1976	1.1359	0.0010303	1.8516
IA vs HC	248.971	HMDB0126639	3,5-dihydroxy-4-(sulfooxy)benzoic acid	1.8863	0.91559	0.028047	1.3409
IA vs HC	250.181	HMDB0060852	N,O-Didesmethylvenlafaxine	1.8554	0.89171	0.016128	1.4496
IA vs HC	251.102	HMDB0028983	Methionyl-Threonine	0.36253	-1.4638	0.025448	1.3609
IA vs HC	253.048	HMDB0030670	Chrysophanol	0.28883	-1.7917	0.00054335	1.9217
IA vs HC	253.196	HMDB0000077	Dehydroepiandrosterone	0.22159	-2.174	0.0045731	1.6577
IA vs HC	255.209	HMDB0000031	Epiandrosterone	0.3242	-1.625	0.0076927	1.5777
IA vs HC	257.149	HMDB0036647	Isocurcumenol	2.1069	1.0751	0.004423	1.6626
IA vs HC	258.999	HMDB0000963	5-Methylthioribose 1-phosphate	0.2858	-1.8069	1.69e-05	2.206
IA vs HC	259.029	HMDB0001076	Fructose-1-phosphate	88.093	6.461	0.00013897	2.0503
IA vs HC	259.13	HMDB0011170	gamma-Glutamylisoleucine	0.20299	-2.3005	0.0056567	1.6259
IA vs HC	261.01	HMDB0041706	Caffeic acid 3-O-sulfate	1.6779	0.74665	0.00067332	1.8989
IA vs HC	263.166	HMDB0032090	12-Oxo-2,3-dinor-10,15-phytodienoic acid	0.047316	-4.4015	0.00019177	2.0222
IA vs HC	267.075	HMDB0000195	Inosine	0.097676	-3.3559	0.0072102	1.588
IA vs HC	269.089	HMDB0031612	3,5-Dimethoxy-2,7-phenanthrenediol	0.61789	-0.69459	0.000639	1.9045
IA vs HC	270.315	HMDB0029586	Octadecylamine	8.0777	3.0139	9.72e-06	2.2403
IA vs HC	270.967	HMDB0029845	Chymopapain	2.0312	1.0224	0.00039104	1.9551
IA vs HC	274.102	HMDB0005766	Norophthalmic acid	2.5619	1.3572	0.034554	1.2966
IA vs HC	275.086	HMDB0030145	Ascochitine	0.34201	-1.5479	0.002583	1.7377
IA vs HC	276.103	HMDB0028803	Glutaminylmethionine	0.31951	-1.6461	0.01867	1.422
IA vs HC	276.123	HMDB0028817	Glu-Gln	2.4989	1.3213	0.012336	1.4981
IA vs HC	277.101	HMDB0031314	Benzyl methyl sulfide	0.42266	-1.2424	0.0062145	1.6114
IA vs HC	280.091	HMDB0000982	5-Methylcytidine	0.59042	-0.76019	0.0018342	1.7821
IA vs HC	280.263	HMDB0062656	Linoleamide	0.11641	-3.1027	0.0014925	1.8077
IA vs HC	282.277	HMDB0002117	Oleamide	0.1596	-2.6475	0.016154	1.4493
IA vs HC	283.091	HMDB0030698	5,7-Dimethoxyisoflavone	24.591	4.6201	0.014834	1.465
IA vs HC	284.124	HMDB0002171	Glycylprolylhydroxyproline	0.19261	-2.3762	0.013632	1.4803
IA vs HC	290.104	HMDB0029050	Seryltryptophan	0.38134	-1.3909	0.032192	1.3118
IA vs HC	291.148	HMDB0014583	Trimethoprim	1.7276	0.78877	0.025926	1.3571
IA vs HC	294.01	HMDB0014724	Diclofenac	2.2879	1.194	0.036628	1.2838
IA vs HC	295.228	HMDB0004667	13-HODE	0.19043	-2.3927	0.025021	1.3644
IA vs HC	299.067	HMDB0060834	N-Acetylserotonin sulfate	11.403	3.5113	0.0071797	1.5887
IA vs HC	301.061	HMDB0029432	(S)C(S)S-S-Methylcysteine sulfoxide	0.34692	-1.5273	0.013235	1.4856
IA vs HC	307.156	HMDB0030496	ACRL Toxin II	44.212	5.4664	0.0002639	1.993
IA vs HC	307.191	HMDB0029852	Methylgingerol	1.7003	0.76583	0.0047378	1.6525
IA vs HC	309.207	HMDB0013623	12(13)Ep-9-KODE	0.28734	-1.7992	0.04135	1.2567
IA vs HC	311.223	HMDB0003871	13-L-Hydroperoxylinoleic acid	0.30839	-1.6972	0.0026747	1.7331
IA vs HC	311.224	HMDB0062434	9-HPODE	0.40874	-1.2907	0.03751	1.2785
IA vs HC	313.05	HMDB0060627	Malaoxon	0.039156	-4.6746	0.01041	1.5275
IA vs HC	317.21	HMDB0005081	5-HEPE	0.14959	-2.7409	0.028953	1.3343
IA vs HC	318.3	HMDB0004610	Phytosphingosine	12.78	3.6758	0.00097861	1.8575
IA vs HC	319.228	HMDB0002190	5,6-Epoxy-8,11,14-eicosatrienoic acid	0.15526	-2.6872	0.025605	1.3597
IA vs HC	321.132	HMDB0030416	Avenic acid A	3.5185	1.815	0.020983	1.3995
IA vs HC	321.243	HMDB0005045	15(S)-Hydroxyeicosatrienoic acid	0.17214	-2.5383	0.045814	1.2332
IA vs HC	327.231	HMDB0060707	15beta-Hydroxydesogestrel	0.2129	-2.2318	0.021273	1.3968
IA vs HC	327.259	HMDB0011534	MG(0:0/16:1(9Z)/0:0)	1.6602	0.73132	0.0062153	1.6114
IA vs HC	329.03	HMDB0032580	4-Hydroxybenzyl isothiocyanate	0.16333	-2.6141	0.024879	1.3655
IA vs HC	329.058	HMDB0060776	5-Hydroxydantrolene	214.53	7.745	3.2e-06	2.3016
IA vs HC	329.233	HMDB0004708	9,12,13-TriHOME	0.28882	-1.7918	0.019252	1.4162
IA vs HC	331.043	HMDB0006555	2'-Deoxyinosine 5'-monophosphate	0.29122	-1.7798	0.0013546	1.8194
IA vs HC	331.128	HMDB0060831	meta-O-Dealkylated flecainide	0.2935	-1.7686	0.023685	1.3755
IA vs HC	333.065	HMDB0031971	Xanthotoxol arabinoside	0.29287	-1.7717	0.022805	1.383
IA vs HC	334.295	HMDB0032033	2,4,12-Octadecatrienoic acid isobutylamide	2.6486	1.4052	0.020179	1.4071
IA vs HC	335.22	HMDB0006772	adrenosterone	0.15235	-2.7146	0.032529	1.3096
IA vs HC	337.077	HMDB0030589	O-Methylsterigmatocystin	2.7964	1.4836	0.03275	1.3082
IA vs HC	338.087	HMDB0010362	6-Hydroxy-5-methoxyindole glucuronide	0.22025	-2.1828	0.0015354	1.8042
IA vs HC	339.203	HMDB0030359	14,19-Dihydroaspidospermatine	1.5139	0.59824	0.017587	1.4334
IA vs HC	341.143	HMDB0029866	licoflavanone	46.368	5.535	6.04e-11	2.61
IA vs HC	342.336	HMDB0013308	Stearoylglycine	1.7221	0.78417	0.0039703	1.6783
IA vs HC	343.23	HMDB0010213	17-HDoHE	0.12509	-2.9989	0.014296	1.4717
IA vs HC	344.065	HMDB0060545	O-Desmethylindomethacin	44.72	5.4828	0.015742	1.4541
IA vs HC	345.243	HMDB0031465	Methyl-[10]-shogaol	0.163	-2.6171	0.046919	1.2277
IA vs HC	347.087	HMDB0133270	2-hydroxy-3-[3-(4-hydroxy-3-methylbut-2-en-1-yl)-4-(sulfooxy)phenyl]propanoic acid	0.62717	-0.67308	0.034944	1.2941
IA vs HC	347.217	HMDB0000353	3b,15b,17a-Trihydroxy-pregnenone	1.6799	0.74841	0.013245	1.4855
IA vs HC	347.22	HMDB0000015	Cortexolone	0.22258	-2.1676	0.014745	1.4661
IA vs HC	351.011	HMDB0030552	Thelephoric acid	0.30605	-1.7081	0.040314	1.2624
IA vs HC	351.218	HMDB0001220	Prostaglandin E2	0.1578	-2.6638	0.036089	1.2871
IA vs HC	358.208	HMDB0030213	(S)-Laudanosine	2.2229	1.1525	0.041825	1.2541
IA vs HC	359.222	HMDB0003689	Neuroprotectin D1	0.28522	-1.8099	0.038957	1.2701
IA vs HC	361.2	HMDB0000063	CORTISOL	0.4183	-1.2574	0.010556	1.5251
IA vs HC	362.329	HMDB0030385	2,4,8-Eicosatrienoic acid isobutylamide	4.0672	2.024	0.0018605	1.7803
IA vs HC	365.105	HMDB0000163	D-Maltose	1.7243	0.78601	0.014342	1.4711
IA vs HC	367.157	HMDB0001032	Dehydroisoandrosterone sulfate	0.26662	-1.9071	0.0037802	1.6853
IA vs HC	367.334	HMDB0013213	Alpha-Linoleoylcholine	1.6567	0.72834	0.0053787	1.6335
IA vs HC	369.124	HMDB0001204	trans-3-Hydroxycotinine glucuronide	1.8762	0.90783	0.0091298	1.5496
IA vs HC	377.185	HMDB0061127	4R-Hydroxy solifenacin	0.30158	-1.7294	0.021077	1.3986
IA vs HC	377.234	HMDB0035508	Annoglabasin F	0.15015	-2.7355	0.010045	1.5336
IA vs HC	381.026	HMDB0029202	hesperetin 3'-O-sulfate	0.33471	-1.579	0.037305	1.2798
IA vs HC	383.153	HMDB0000386	3b,16a-Dihydroxyandrostenone sulfate	0.23553	-2.086	0.0166	1.4442
IA vs HC	385.221	HMDB0012503	10,11-dihydro-20-trihydroxy-leukotriene B4	0.14301	-2.8058	0.046303	1.2308
IA vs HC	387.216	HMDB0030032	Euglobal Ia1	1.5432	0.62593	0.049282	1.2162
IA vs HC	387.217	HMDB0060746	3-keto-Digoxigenin	0.42692	-1.228	0.019177	1.4169
IA vs HC	389.333	HMDB0002368	Nervonic Acid	0.46669	-1.0995	0.032617	1.309
IA vs HC	390.19	HMDB0030087	arctigenin	0.17962	-2.477	6.86e-05	2.1077
IA vs HC	393.107	HMDB0059759	1-Hydroxypyrene glucuronide	9.7488	3.2852	2.61e-06	2.3119
IA vs HC	395.255	HMDB0062325	1-hexadecyl-glycero-3-phosphate	0.27476	-1.8637	0.045721	1.2337
IA vs HC	400.339	HMDB0000222	Palmitoylcarnitine	0.29252	-1.7734	0.026594	1.3519
IA vs HC	403.136	HMDB0041550	Oleoside 11-methyl ester	28.823	4.8492	2.44e-09	2.5458
IA vs HC	403.191	HMDB0039947	Pisumionoside	0.15742	-2.6673	0.043467	1.2453
IA vs HC	404.206	HMDB0061087	3,4-Dihydroxy-tamoxifen	2573.2	11.329	4.28e-12	2.6418
IA vs HC	407.282	HMDB0000391	7-Ketodeoxycholic acid	10.951	3.453	1.97e-05	2.1964
IA vs HC	420.308	HMDB0000541	7b-Hydroxy-3-oxo-5b-cholanoic acid	0.10497	-3.252	0.00076118	1.8856
IA vs HC	423.057	HMDB0041173	1-O-Caffeoyl-(b-D-glucose 6-O-sulfate)	2.6489	1.4054	0.021913	1.3909
IA vs HC	424.341	HMDB0006469	Linoleyl Carnitine	3.227	1.6902	0.028322	1.3389
IA vs HC	425.066	HMDB0000656	Cysteineglutathione disulfide	0.02479	-5.3341	0.044715	1.2388
IA vs HC	431.192	HMDB0036131	S-Furanopetasitin	0.38093	-1.3924	0.016952	1.4403
IA vs HC	435.312	HMDB0001203	4a-Formyl-5a-cholesta-8,24-dien-3b-ol	0.060646	-4.0435	8.11e-06	2.2508
IA vs HC	437.195	HMDB0030849	Artocarpin	0.41694	-1.2621	0.028121	1.3404
IA vs HC	437.272	HMDB0007850	LysoPA(0:0/18:0)	0.63838	-0.64752	0.027774	1.343
IA vs HC	442.319	HMDB0013339	3-Hydroxy-11Z-octadecenoylcarnitine	0.047305	-4.4019	0.00049891	1.9305
IA vs HC	445.187	HMDB0004483	Estrone glucuronide	0.18891	-2.4042	0.043729	1.244
IA vs HC	447.347	HMDB0012557	13'-Carboxy-gamma-tocopherol	2.4835	1.3124	0.0090027	1.5519
IA vs HC	448.164	HMDB0061144	Hydromorphone-3-glucoside	2.394	1.2594	0.0087747	1.5562
IA vs HC	448.306	HMDB0000138	glycocholic acid	2.4475	1.2913	0.034372	1.2977
IA vs HC	456.242	HMDB0012639	20-Hydroxy-leukotriene E4	0.50086	-0.99752	0.040461	1.2616
IA vs HC	464.3	HMDB0000138	GLYCOCHOLATE	2.9447	1.5581	0.021848	1.3915
IA vs HC	465.346	HMDB0002163	Trihydroxycoprostanoic acid	0.347	-1.527	0.0063389	1.6083
IA vs HC	466.958	HMDB0001191	Deoxyuridine triphosphate	0.2365	-2.0801	0.0022815	1.7541
IA vs HC	479.337	HMDB0034086	Dolicholide	0.039932	-4.6463	0.00011238	2.0682
IA vs HC	481.241	HMDB0010351	11-beta-Hydroxyandrosterone-3-glucuronide	0.20963	-2.2541	0.00044574	1.942
IA vs HC	484.35	HMDB0000722	Lithocholyltaurine	0.0061633	-7.3421	4.96e-05	2.1321
IA vs HC	486.676	HMDB0059603	Chlordecone	0.012079	-6.3713	0.0020511	1.7679
IA vs HC	487.178	HMDB0002094	3-Fucosyllactose	2.2993	1.2012	0.028859	1.335
IA vs HC	487.24	HMDB0002421	7-Sulfocholic acid	1.7979	0.8463	0.026144	1.3554
IA vs HC	491.356	HMDB0039090	7',8'-Dihydro-8'-hydroxyreticulataxanthin	0.010137	-6.6242	0.0064247	1.6062
IA vs HC	492.112	HMDB0029236	Cyanidin 3-(6''-acetyl-galactoside)	0.24051	-2.0558	0.046275	1.2309
IA vs HC	495.332	HMDB0062314	1-docosanoyl-glycero-3-phosphate	0.01098	-6.509	0.00081532	1.878
IA vs HC	496.103	HMDB0006866	2-Methyl-1-hydroxypropyl-ThPP	0.13761	-2.8613	0.0043413	1.6654
IA vs HC	501.349	HMDB0030199	Frangulanine	0.24011	-2.0583	0.04305	1.2475
IA vs HC	507.353	HMDB0034519	Theasapogenol A	0.033746	-4.8891	1.26e-05	2.2246
IA vs HC	511.477	HMDB0032494	Propylene glycol mono- and diesters of fats and fatty acids	0.61482	-0.70175	0.0054425	1.6318
IA vs HC	515.366	HMDB0034529	16-Acetylpriverogenin A	0.042749	-4.548	5.32e-05	2.127
IA vs HC	517.287	HMDB0030343	Corchoroside B	0.63453	-0.65624	0.0060936	1.6145
IA vs HC	517.341	HMDB0030423	28-Homobrassinolide	0.008316	-6.9099	0.00039355	1.9545
IA vs HC	520.216	HMDB0029331	Gravacridonetriol glucoside	0.44378	-1.1721	0.025678	1.3591
IA vs HC	521.364	HMDB0114757	LysoPA(24:1(15Z)/0:0)	0.0059462	-7.3938	0.00020682	2.0154
IA vs HC	522.375	HMDB0034500	Protobassic acid	0.051781	-4.2714	0.00019608	2.0202
IA vs HC	527.291	HMDB0000572	Desmosine	0.0055538	-7.4923	7.69e-05	2.0988
IA vs HC	528.371	HMDB0030291	Daphniphylline	0.0032322	-8.2733	8.56e-05	2.0903
IA vs HC	533.335	HMDB0010389	LysoPC(18:4(6Z,9Z,12Z,15Z)/0:0)	1.879	0.90994	0.0048723	1.6484
IA vs HC	534.35	HMDB0011492	LysoPE(0:0/22:2(13Z,16Z))	2.5667	1.3599	0.0021391	1.7625
IA vs HC	535.385	HMDB0035899	Pyrohyperforin	0.010987	-6.5081	0.00028907	1.9844
IA vs HC	537.381	HMDB0033635	Cyclotricuspidogenin C	0.032796	-4.9303	4.55e-05	2.1385
IA vs HC	541.266	HMDB0010320	Cortolone-3-glucuronide	0.15215	-2.7165	0.0019897	1.7718
IA vs HC	545.042	HMDB0037596	8-Hydroxyluteolin 8-glucoside 3'-sulfate	0.0066994	-7.2217	8.96e-05	2.0866
IA vs HC	553.024	HMDB0029513	Myricatin	1.8648	0.899	0.007133	1.5898
IA vs HC	559.061	HMDB0037333	8-Hydroxyluteolin 4'-methyl ether 8-glucoside-3'-sulfate	0.052117	-4.2621	2.59e-05	2.1781
IA vs HC	559.387	HMDB0030463	Hyperforin	0.026221	-5.2531	6.39e-06	2.2645
IA vs HC	559.39	HMDB0007048	DG(14:1(9Z)/18:4(6Z,9Z,12Z,15Z)/0:0)	0.067049	-3.8986	0.00047857	1.9348
IA vs HC	560.051	HMDB0001178	Adenosine diphosphate ribose	0.0076626	-7.0279	0.00037871	1.9583
IA vs HC	560.398	HMDB0033678	gamma-Chaconine	0.16568	-2.5935	3.57e-05	2.1559
IA vs HC	564.407	HMDB0011498	LysoPE(0:0/24:1(15Z))	0.0057811	-7.4344	0.0023626	1.7495
IA vs HC	565.154	HMDB0029260	Apigenin 6-C-glucoside 8-C-arabinoside	1.9322	0.95027	0.019979	1.409
IA vs HC	565.317	HMDB0041367	25-Cinnamoyl-vulgaroside	0.60476	-0.72557	0.00053821	1.9226
IA vs HC	567.387	HMDB0002020	3'-Hydroxy-e,e-caroten-3-one	0.02537	-5.3007	0.00017962	2.028
IA vs HC	573.395	HMDB0010344	Vitamin D2 3-glucuronide	0.018605	-5.7482	0.00025203	1.9973
IA vs HC	573.401	HMDB0032835	22-Angeloylbarringtogenol C	0.074732	-3.7421	1.9e-05	2.1986
IA vs HC	578.412	HMDB0010399	LysoPC(22:1(13Z)/0:0)	0.12841	-2.9611	0.00015569	2.0406
IA vs HC	579.384	HMDB0030046	Asparagoside A	0.021034	-5.5711	0.00024701	1.9992
IA vs HC	580.412	HMDB0010398	LysoPC(22:0/0:0)	0.12242	-3.03	7.99e-06	2.2518
IA vs HC	580.885	HMDB0003529	myo-Inositol 1,3,4,5,6-pentakisphosphate	0.01238	-6.3358	9.73e-05	2.08
IA vs HC	581.42	HMDB0039143	beta-Doradecin	0.32821	-1.6073	0.037235	1.2802
IA vs HC	587.309	HMDB0001278	Presqualene diphosphate	1.8811	0.91157	0.03483	1.2948
IA vs HC	588.078	HMDB0001346	GDP-4-Dehydro-6-deoxy-D-mannose	0.0039627	-7.9793	7.46e-06	2.2557
IA vs HC	589.422	HMDB0040807	Caffeoylcycloartenol	0.030682	-5.0265	0.00089503	1.8676
IA vs HC	590.054	HMDB0001095	GDP-L-fucose	0.043046	-4.538	0.0031208	1.7121
IA vs HC	591.419	HMDB0029767	Saringosterol 3-glucoside	0.062693	-3.9955	0.014527	1.4688
IA vs HC	593.431	HMDB0010400	LysoPC(22:2(13Z,16Z)/0:0)	0.01921	-5.702	4.5e-05	2.1394
IA vs HC	596.412	HMDB0036911	Anhydroamarouciaxanthin B	0.019852	-5.6546	2.32e-06	2.3178
IA vs HC	599.39	HMDB0036871	Mytiloxanthin	0.015637	-5.9989	0.0016362	1.7964
IA vs HC	608.43	HMDB0114795	PA(14:1(9Z)/14:0)	0.0052565	-7.5717	3.75e-05	2.1525
IA vs HC	609.335	HMDB0041368	24-Acetyl- 25-cinnamoylvulgaroside	2.0677	1.0481	0.038998	1.2699
IA vs HC	609.416	HMDB0030337	Torvoside G	0.0050187	-7.6385	4.87e-05	2.1336
IA vs HC	611.413	HMDB0038743	Armillatin	0.01568	-5.9949	0.00017579	2.0299
IA vs HC	617.42	HMDB0037789	Crassostrea Secocarotenoid	0.014462	-6.1116	1.18e-06	2.3498
IA vs HC	617.444	HMDB0035509	Tsugarioside B	0.034516	-4.8566	3.86e-05	2.1504
IA vs HC	618.445	HMDB0010700	CerP(d18:1/16:0)	0.19638	-2.3483	0.0069486	1.5939
IA vs HC	627.47	HMDB0007092	DG(15:0/22:6(4Z,7Z,10Z,13Z,16Z,19Z)/0:0)	0.29602	-1.7562	0.018394	1.4249
IA vs HC	631.427	HMDB0033408	4-Methoxycinnamoyloleanolic acid methyl ester	0.0078701	-6.9894	0.0003818	1.9575
IA vs HC	632.453	HMDB0008855	PE(14:1(9Z)/14:1(9Z))	0.12564	-2.9926	0.00044996	1.941
IA vs HC	635.415	HMDB0029606	Maslinic acid 3-O-b-D-glucoside	0.024604	-5.345	0.00013382	2.0535
IA vs HC	637.442	HMDB0036928	Mactraxanthin	0.011436	-6.4503	6.69e-06	2.2619
IA vs HC	637.457	HMDB0032949	9-Oxoasimicinone	0.012437	-6.3292	4.52e-05	2.139
IA vs HC	638.408	HMDB0035264	Avenestergenin A1	0.44845	-1.157	0.01704	1.4393
IA vs HC	645.446	HMDB0114779	PA(14:0/18:2(9Z,12Z))	0.0055201	-7.5011	3.17e-05	2.1642
IA vs HC	646.48	HMDB0008883	PE(14:1(9Z)/P-16:0)	0.13204	-2.921	0.00038258	1.9573
IA vs HC	653.443	HMDB0116644	PG(a-13:0/i-14:0)	0.007453	-7.068	0.00021417	2.0123
IA vs HC	659.443	HMDB0002741	Fucoxanthin	0.022189	-5.494	5.94e-05	2.1187
IA vs HC	659.461	HMDB0114815	PA(15:0/18:2(9Z,12Z))	0.0056878	-7.4579	0.00035033	1.9659
IA vs HC	661.426	HMDB0033425	Tsugaric acid A 21-glucosyl ester	0.49516	-1.014	0.0008007	1.88
IA vs HC	661.456	HMDB0029962	Annoglaucin	0.011825	-6.4021	4.02e-05	2.1475
IA vs HC	662.469	HMDB0008825	PE(14:0/16:1(9Z))	0.11803	-3.0827	0.00035031	1.9659
IA vs HC	665.416	HMDB0114803	PA(14:1(9Z)/20:5(5Z,8Z,11Z,14Z,17Z))	2.1062	1.0747	0.022108	1.3892
IA vs HC	666.323	HMDB0014964	Natamycin	0.033858	-4.8843	0.0015987	1.7993
IA vs HC	667.467	HMDB0034387	trans-Geranylgeranylbixin	0.0021007	-8.8949	0.00011123	2.069
IA vs HC	669.458	HMDB0114785	PA(14:0/20:4(5Z,8Z,11Z,14Z))	0.013805	-6.1787	7.19e-05	2.104
IA vs HC	670.446	HMDB0008856	PE(14:1(9Z)/15:0)	0.01227	-6.3487	4.83e-07	2.388
IA vs HC	673.482	HMDB0007860	PA(16:0/18:2(9Z,12Z))	0.08876	-3.4939	0.00089931	1.8671
IA vs HC	674.468	HMDB0007900	PC(14:1(9Z)/14:1(9Z))	0.0036189	-8.1102	2.91e-05	2.1701
IA vs HC	676.415	HMDB0012342	PS(14:1(9Z)/14:1(9Z))	9.8529	3.3006	1.35e-05	2.2205
IA vs HC	676.483	HMDB0007867	PC(14:0/14:1(9Z))	0.1561	-2.6794	0.0006115	1.9092
IA vs HC	676.507	HMDB0007866	PC(14:0/14:0)	1.5036	0.58843	0.0029422	1.7202
IA vs HC	677.466	HMDB0114783	PA(14:0/20:0)	0.010862	-6.5246	0.00016156	2.0373
IA vs HC	681.474	HMDB0116646	PG(a-13:0/i-16:0)	0.0082503	-6.9213	0.0036553	1.69
IA vs HC	682.466	HMDB0036405	7-Epizucchini factor A	0.0021474	-8.8632	3.39e-05	2.1595
IA vs HC	683.468	HMDB0114821	PA(15:0/20:4(5Z,8Z,11Z,14Z))	0.041471	-4.5918	3.32e-06	2.2997
IA vs HC	684.466	HMDB0008832	PE(14:0/18:4(6Z,9Z,12Z,15Z))	0.0095202	-6.7148	0.00010328	2.0751
IA vs HC	686.456	HMDB0008830	PE(14:0/18:3(6Z,9Z,12Z))	0.027834	-5.167	0.025557	1.3601
IA vs HC	688.483	HMDB0008829	PE(14:0/18:2(9Z,12Z))	0.011683	-6.4194	0.00024184	2.0011
IA vs HC	689.204	0	2-Acetylacteoside	0.48451	-1.0454	0.023009	1.3812
IA vs HC	689.478	HMDB0115093	PA(20:1(11Z)/15:0)	0.0027737	-8.494	0.00086703	1.8712
IA vs HC	690.495	HMDB0007901	PC(14:1(9Z)/15:0)	0.15533	-2.6866	0.0044054	1.6632
IA vs HC	692.451	HMDB0112275	PS(14:1(9Z)/15:0)	0.27414	-1.867	0.00089419	1.8677
IA vs HC	692.452	HMDB0038343	13-Demethylspirolide C	0.011972	-6.3842	0.0013787	1.8173
IA vs HC	693.641	HMDB0093702	DG(i-16:0/a-25:0/0:0)	0.47788	-1.0653	0.025748	1.3586
IA vs HC	695.482	HMDB0116639	PG(a-13:0/a-17:0)	0.14339	-2.802	0.0078527	1.5743
IA vs HC	696.482	HMDB0009213	PE(18:4(6Z,9Z,12Z,15Z)/P-16:0)	0.0027601	-8.5011	0.00052426	1.9254
IA vs HC	697.478	HMDB0031092	1,2-Di-(9Z,12Z-octadecadienoyl)-sn-glycero-3-phosphate	0.0062371	-7.3249	0.0010655	1.8477
IA vs HC	698.477	HMDB0114823	PA(15:0/20:5(5Z,8Z,11Z,14Z,17Z))	0.015692	-5.9938	2.15e-05	2.1905
IA vs HC	700.476	HMDB0008896	PE(15:0/18:3(6Z,9Z,12Z))	0.12782	-2.9678	0.00087102	1.8707
IA vs HC	702.501	HMDB0007903	PC(14:1(9Z)/16:1(9Z))	0.0080064	-6.9646	0.0013938	1.816
IA vs HC	702.566	HMDB0010703	CerP(d18:1/22:0)	0.64156	-0.64035	0.04131	1.2569
IA vs HC	705.485	HMDB0116637	PG(a-13:0/18:2(9Z,11Z))	0.034849	-4.8427	0.0010477	1.8497
IA vs HC	706.153	HMDB0029239	p-Coumaroyl vitisin A	0.45244	-1.1442	0.0039405	1.6793
IA vs HC	707.497	HMDB0114830	PA(15:0/22:6(4Z,7Z,10Z,13Z,16Z,19Z))	0.097947	-3.3519	0.0076114	1.5794
IA vs HC	708.459	HMDB0008873	PE(14:1(9Z)/20:5(5Z,8Z,11Z,14Z,17Z))	0.046641	-4.4223	0.00015807	2.0392
IA vs HC	710.5	HMDB0008840	PE(14:0/20:5(5Z,8Z,11Z,14Z,17Z))	0.012671	-6.3023	0.0029181	1.7213
IA vs HC	711.486	HMDB0114827	PA(15:0/22:4(7Z,10Z,13Z,16Z))	0.003176	-8.2986	0.00022883	2.0062
IA vs HC	712.495	HMDB0008838	PE(14:0/20:4(5Z,8Z,11Z,14Z))	0.052157	-4.261	0.00028822	1.9847
IA vs HC	716.514	HMDB0008835	PE(14:0/20:2(11Z,14Z))	0.03113	-5.0056	0.0011505	1.8388
IA vs HC	717.516	HMDB0007701	DG(22:4(7Z,10Z,13Z,16Z)/22:6(4Z,7Z,10Z,13Z,16Z,19Z)/0:0)	0.11176	-3.1615	0.00014764	2.0451
IA vs HC	718.503	HMDB0007936	PC(15:0/16:1(9Z))	0.0056263	-7.4736	1.82e-05	2.2014
IA vs HC	719.492	HMDB0010586	PG(16:1(9Z)/16:1(9Z))	0.012353	-6.339	3.61e-06	2.2954
IA vs HC	720.494	HMDB0112282	PS(15:0/16:1(9Z))	0.016118	-5.9551	4.34e-05	2.1419
IA vs HC	721.476	HMDB0114849	PA(16:0/22:6(4Z,7Z,10Z,13Z,16Z,19Z))	0.010239	-6.6097	0.00069132	1.8961
IA vs HC	722.492	HMDB0112281	PS(15:0/16:0)	0.41727	-1.2609	0.017093	1.4388
IA vs HC	724.525	HMDB0009149	PE(18:3(6Z,9Z,12Z)/P-18:1(11Z))	0.452	-1.1456	0.049055	1.2172
IA vs HC	725.472	HMDB0115065	PA(20:0/16:1(9Z))	0.11612	-3.1063	0.0021342	1.7628
IA vs HC	725.5	HMDB0114846	PA(16:0/22:4(7Z,10Z,13Z,16Z))	0.0085586	-6.8684	0.0085206	1.561
IA vs HC	727.505	HMDB0114866	PA(16:1(9Z)/22:2(13Z,16Z))	0.024336	-5.3607	0.0012499	1.829
IA vs HC	734.508	HMDB0012335	PS(14:0/18:1(9Z))	0.041411	-4.5939	0.00019362	2.0213
IA vs HC	736.501	HMDB0008847	PE(14:0/22:6(4Z,7Z,10Z,13Z,16Z,19Z))	0.13074	-2.9352	0.00030283	1.98
IA vs HC	740.511	HMDB0007943	PC(15:0/18:4(6Z,9Z,12Z,15Z))	0.008774	-6.8326	0.00011175	2.0686
IA vs HC	741.495	HMDB0115051	PA(18:4(6Z,9Z,12Z,15Z)/22:6(4Z,7Z,10Z,13Z,16Z,19Z))	0.011669	-6.4211	0.002722	1.7307
IA vs HC	742.503	HMDB0007941	PC(15:0/18:3(6Z,9Z,12Z))	0.0086231	-6.8576	2.04e-05	2.1939
IA vs HC	743.498	HMDB0010591	PG(16:1(9Z)/18:3(6Z,9Z,12Z))	0.0089343	-6.8064	4.08e-05	2.1464
IA vs HC	746.525	HMDB0112425	PS(18:2(9Z,12Z)/15:0)	0.0083179	-6.9096	0.00050333	1.9296
IA vs HC	747.52	HMDB0010575	PG(16:0/18:2(9Z,12Z))	0.0098548	-6.665	0.00021032	2.0139
IA vs HC	748.506	HMDB0112284	PS(15:0/18:1(9Z))	0.0079884	-6.9679	0.0010018	1.8548
IA vs HC	748.542	HMDB0005780	PE(P-16:0/22:6(4Z,7Z,10Z,13Z,16Z,19Z))	0.12986	-2.9449	0.00082643	1.8765
IA vs HC	749.51	HMDB0012336	PS(14:0/18:2(9Z,12Z))	0.59535	-0.7482	0.0049519	1.646
IA vs HC	750.502	HMDB0007918	PC(14:1(9Z)/20:5(5Z,8Z,11Z,14Z,17Z))	0.0072661	-7.1046	6.43e-05	2.1126
IA vs HC	750.525	HMDB0112372	PS(18:0/15:0)	0.062482	-4.0004	0.0002605	1.9942
IA vs HC	750.54	HMDB0009413	PE(20:4(5Z,8Z,11Z,14Z)/P-18:1(11Z))	0.60009	-0.73676	0.016729	1.4428
IA vs HC	753.566	HMDB0114890	PA(18:0/22:4(7Z,10Z,13Z,16Z))	0.41949	-1.2533	0.0041447	1.6721
IA vs HC	754.529	HMDB0007883	PC(14:0/20:4(5Z,8Z,11Z,14Z))	0.057184	-4.1282	4.67e-05	2.1366
IA vs HC	756.542	HMDB0000564	PC(16:0/16:0)	0.19049	-2.3922	0.00017526	2.0302
IA vs HC	760.543	HMDB0012358	PS(16:0/18:2(9Z,12Z))	0.049514	-4.336	0.006844	1.5963
IA vs HC	762.513	HMDB0008979	PE(16:1(9Z)/22:6(4Z,7Z,10Z,13Z,16Z,19Z))	0.0172	-5.8615	0.00012499	2.0593
IA vs HC	764.519	HMDB0008946	PE(16:0/22:6(4Z,7Z,10Z,13Z,16Z,19Z))	0.013689	-6.1908	0.00043497	1.9445
IA vs HC	764.538	HMDB0012356	PS(16:0/18:0)	0.11212	-3.1569	1.95e-05	2.1971
IA vs HC	766.57	HMDB0007996	PC(16:0/P-18:1(11Z))	0.59931	-0.73863	0.011976	1.5033
IA vs HC	769.526	HMDB0010595	PG(16:1(9Z)/20:4(5Z,8Z,11Z,14Z))	0.031907	-4.97	0.00068654	1.8968
IA vs HC	770.521	HMDB0112636	PS(20:4(5Z,8Z,11Z,14Z)/15:0)	0.0065123	-7.2626	0.0018639	1.7801
IA vs HC	771.529	HMDB0010580	PG(16:0/20:4(5Z,8Z,11Z,14Z))	0.01361	-6.1992	0.00023143	2.0052
IA vs HC	772.593	HMDB0007946	PC(15:0/20:2(11Z,14Z))	0.62196	-0.6851	0.032618	1.309
IA vs HC	776.538	HMDB0112285	PS(15:0/20:1(11Z))	0.011323	-6.4646	3.48e-05	2.1578
IA vs HC	777.516	HMDB0115087	PA(20:0/22:6(4Z,7Z,10Z,13Z,16Z,19Z))	0.009093	-6.781	0.0018419	1.7816
IA vs HC	778.539	HMDB0007892	PC(14:0/22:6(4Z,7Z,10Z,13Z,16Z,19Z))	0.041339	-4.5963	3.23e-06	2.3012
IA vs HC	779.553	HMDB0115112	PA(20:1(11Z)/22:4(7Z,10Z,13Z,16Z))	0.10017	-3.3194	0.00088151	1.8693
IA vs HC	780.532	HMDB0012313	3-O-Sulfogalactosylceramide (d18:1/16:0)	0.15921	-2.651	0.001454	1.8109
IA vs HC	784.549	HMDB0012361	PS(16:0/20:4(5Z,8Z,11Z,14Z))	0.11053	-3.1775	0.00094964	1.8609
IA vs HC	785.649	HMDB0042099	TG(14:0/15:0/16:1(9Z))	0.54874	-0.8658	0.023177	1.3798
IA vs HC	786.539	HMDB0012360	PS(16:0/20:3(8Z,11Z,14Z))	0.0077468	-7.0122	8.78e-05	2.0882
IA vs HC	786.597	HMDB0000593	PC(18:1(9Z)/18:1(9Z))	0.64128	-0.64096	0.04524	1.2361
IA vs HC	792.537	HMDB0007958	PC(15:0/22:6(4Z,7Z,10Z,13Z,16Z,19Z))	0.018059	-5.7911	0.0012567	1.8284
IA vs HC	792.565	HMDB0012378	PS(18:0/18:0)	0.1374	-2.8635	0.00014179	2.0486
IA vs HC	793.54	HMDB0010599	PG(16:1(9Z)/22:6(4Z,7Z,10Z,13Z,16Z,19Z))	0.016787	-5.8965	0.00094897	1.861
IA vs HC	799.538	HMDB0010581	PG(16:0/22:4(7Z,10Z,13Z,16Z))	0.020663	-5.5968	0.0030798	1.7139
IA vs HC	800.539	HMDB0008248	PC(18:4(6Z,9Z,12Z,15Z)/20:5(5Z,8Z,11Z,14Z,17Z))	0.035397	-4.8202	8.52e-05	2.0907
IA vs HC	801.531	HMDB0115320	PA(22:2(13Z,16Z)/22:6(4Z,7Z,10Z,13Z,16Z,19Z))	0.0057595	-7.4398	0.00035739	1.964
IA vs HC	806.566	HMDB0007921	PC(14:1(9Z)/22:2(13Z,16Z))	0.34285	-1.5443	0.0015003	1.8071
IA vs HC	807.632	HMDB0116641	PG(a-13:0/a-25:0)	0.58947	-0.76251	0.033836	1.3011
IA vs HC	808.583	HMDB0007989	PC(16:0/22:5(4Z,7Z,10Z,13Z,16Z))	0.45401	-1.1392	0.0016581	1.7948
IA vs HC	810.519	HMDB0010165	PS(18:0/20:4(8Z,11Z,14Z,17Z))	0.49465	-1.0155	0.0073141	1.5858
IA vs HC	813.553	HMDB0061474	PE(DiMe(11,3)/DiMe(9,3))	0.02344	-5.4149	0.00072026	1.8916
IA vs HC	816.575	HMDB0112351	PS(16:0/22:2(13Z,16Z))	0.62813	-0.67087	0.015919	1.452
IA vs HC	816.596	HMDB0008753	PC(22:6(4Z,7Z,10Z,13Z,16Z,19Z)/P-18:1(11Z))	0.56373	-0.82693	0.0049433	1.6462
IA vs HC	820.563	HMDB0009243	PE(20:0/22:6(4Z,7Z,10Z,13Z,16Z,19Z))	0.15238	-2.7143	0.0010174	1.853
IA vs HC	821.549	HMDB0010629	PG(18:1(11Z)/22:6(4Z,7Z,10Z,13Z,16Z,19Z))	0.031457	-4.9905	0.0018451	1.7814
IA vs HC	822.569	HMDB0009212	PE(18:4(6Z,9Z,12Z,15Z)/24:1(15Z))	0.063077	-3.9868	0.00063145	1.9058
IA vs HC	823.548	HMDB0010614	PG(18:0/22:6(4Z,7Z,10Z,13Z,16Z,19Z))	0.010301	-6.601	0.00055946	1.9186
IA vs HC	824.558	HMDB0061471	PE(DiMe(11,3)/DiMe(11,3))	0.1011	-3.3062	0.02436	1.3698
IA vs HC	825.471	HMDB0013472	PGP(16:0/16:0)	1.6455	0.71857	0.040329	1.2624
IA vs HC	830.556	HMDB0008156	PC(18:2(9Z,12Z)/22:6(4Z,7Z,10Z,13Z,16Z,19Z))	0.018829	-5.7309	0.0040912	1.674
IA vs HC	832.581	HMDB0008090	PC(18:1(11Z)/22:6(4Z,7Z,10Z,13Z,16Z,19Z))	0.66548	-0.58752	0.022471	1.386
IA vs HC	833.647	HMDB0043679	TG(15:0/18:4(6Z,9Z,12Z,15Z)/18:4(6Z,9Z,12Z,15Z))	0.52191	-0.93813	0.03585	1.2885
IA vs HC	835.534	HMDB0009782	PI(16:0/18:1(11Z))	0.54077	-0.8869	0.0094503	1.5438
IA vs HC	836.596	HMDB0012315	3-O-Sulfogalactosylceramide (d18:1/20:0)	0.10119	-3.3049	3.85e-05	2.1505
IA vs HC	839.574	HMDB0000364	hyocholic acid	0.053078	-4.2357	0.0079181	1.573
IA vs HC	840.573	HMDB0112437	PS(18:2(9Z,12Z)/22:2(13Z,16Z))	0.48542	-1.0427	0.039831	1.2652
IA vs HC	842.563	HMDB0009603	PE(22:4(7Z,10Z,13Z,16Z)/22:5(4Z,7Z,10Z,13Z,16Z))	0.087961	-3.507	0.00087055	1.8707
IA vs HC	852.574	HMDB0061472	PE(DiMe(11,3)/DiMe(11,5))	0.021409	-5.5456	3.77e-05	2.152
IA vs HC	856.582	HMDB0008387	PC(20:3(5Z,8Z,11Z)/22:6(4Z,7Z,10Z,13Z,16Z,19Z))	0.49025	-1.0284	0.0074969	1.5818
IA vs HC	857.517	HMDB0009789	PI(16:0/20:4(5Z,8Z,11Z,14Z))	0.3743	-1.4177	0.035208	1.2925
IA vs HC	858.593	HMDB0008354	PC(20:2(11Z,14Z)/22:6(4Z,7Z,10Z,13Z,16Z,19Z))	0.58542	-0.77245	0.0013021	1.8242
IA vs HC	866.579	HMDB0061478	PE(DiMe(11,3)/MonoMe(13,5))	0.027878	-5.1647	0.0039868	1.6777
IA vs HC	877.538	HMDB0013483	PGP(16:0/22:4(7Z,10Z,13Z,16Z))	0.27032	-1.8872	0.049415	1.2155
IA vs HC	881.625	HMDB0061396	PC(DiMe(11,3)/MonoMe(11,5))	0.061251	-4.0291	0.0027609	1.7288
IA vs HC	882.603	HMDB0008649	PC(22:4(7Z,10Z,13Z,16Z)/22:6(4Z,7Z,10Z,13Z,16Z,19Z))	0.062293	-4.0048	0.00080728	1.8791
IA vs HC	885.548	HMDB0009793	PI(16:0/22:4(10Z,13Z,16Z,19Z))	0.5777	-0.7916	0.010029	1.5338
IA vs HC	885.667	HMDB0001072	Ubidecarenone	0.41076	-1.2836	0.027456	1.3453
IA vs HC	888.597	HMDB0112785	PS(22:2(13Z,16Z)/22:6(4Z,7Z,10Z,13Z,16Z,19Z))	0.033518	-4.8989	0.010815	1.521
IA vs HC	893.654	HMDB0055503	TG(18:4(6Z,9Z,12Z,15Z)/18:4(6Z,9Z,12Z,15Z)/20:5(5Z,8Z,11Z,14Z,17Z))	4.9502	2.3075	0.0063985	1.6069
IA vs HC	896.612	HMDB0112730	PS(22:0/22:4(7Z,10Z,13Z,16Z))	0.054568	-4.1958	5.02e-07	2.3865
IA vs HC	915.63	HMDB0009817	PI(18:0/22:4(10Z,13Z,16Z,19Z))	0.035981	-4.7966	0.03074	1.3217
IA vs HC	922.631	HMDB0061496	PE(DiMe(13,5)/MonoMe(13,5))	0.0062581	-7.3201	0.010363	1.5283
IA vs HC	936.637	HMDB0061491	PE(DiMe(13,5)/DiMe(13,5))	0.0017813	-9.1328	0.00058816	1.9133
IA vs HC	954.657	HMDB0012237	Inositol-P-ceramide	0.042814	-4.5458	0.00079163	1.8813
IA vs HC	1039.67	HMDB0010386	LysoPC(18:2(9Z,12Z)/0:0)	0.35685	-1.4866	0.048418	1.2203
IA vs HC	1127.68	HMDB0011914	Ganglioside GM3 (d18:0/14:0)	0.50782	-0.97762	0.0048257	1.6498
LA vs HC	72.0826	HMDB0031641	Pyrrolidine	2.6381	1.3995	0.034745	1.2369
LA vs HC	74.0968	HMDB0031321	Butylamine	0.59716	-0.74382	0.0020312	1.6894
LA vs HC	85.028	HMDB0032330	4-Hydroxy-2-butenoic acid gamma-lactone	1.5755	0.65582	0.0065611	1.5306
LA vs HC	86.0601	HMDB0002039	2-Pyrrolidinone	7.5306	2.9128	0.0011149	1.7593
LA vs HC	93.0343	HMDB0031335	2-Chloro-1-propanol	4.7494	2.2477	2.73e-06	2.2056
LA vs HC	102.057	HMDB0003911	DL-3-Aminoisobutyric acid	0.47586	-1.0714	0.0082837	1.495
LA vs HC	107.049	HMDB0006115	Benzaldehyde	0.45602	-1.1328	0.031887	1.2546
LA vs HC	109.052	HMDB0003905	Imidazole-4-acetaldehyde	1.5798	0.65973	0.021698	1.33
LA vs HC	110.073	HMDB0001169	4-Aminophenol	0.6032	-0.7293	0.00041647	1.8609
LA vs HC	112.984	HMDB0014118	Trifluoroacetic acid	1.8901	0.91844	0.0085482	1.4901
LA vs HC	118.941	HMDB0029570	Dichlorodifluoromethane	1.7283	0.78932	0.00064081	1.8183
LA vs HC	119.049	HMDB0004072	4-Vinylphenol	0.39766	-1.3304	0.048741	1.1638
LA vs HC	122.965	HMDB0012259	Methylarsonite	1.5847	0.66419	0.012471	1.4287
LA vs HC	124.013	HMDB0000251	TAURINE	0.62732	-0.67272	0.0024889	1.6641
LA vs HC	127.04	HMDB0030776	Maltol	0.41829	-1.2574	0.0018041	1.7037
LA vs HC	131.071	HMDB0000665	2-Hydroxy-4-methylpentanoic acid	0.3765	-1.4093	0.0057517	1.5501
LA vs HC	132.03	HMDB0000191	Aspartate	0.58469	-0.77425	0.030296	1.265
LA vs HC	134.059	HMDB0000682	INDOXYL SULFATE	0.24034	-2.0568	0.049535	1.1601
LA vs HC	137.024	HMDB0001895	Salicylic acid	5.3844	2.4288	5.39e-06	2.1713
LA vs HC	137.025	HMDB0000500	4-Hydroxybenzoic acid	1.5036	0.58845	0.034767	1.2368
LA vs HC	139.11	HMDB0013824	2-Pentylfuran	0.40357	-1.3091	0.00097821	1.7737
LA vs HC	140.07	HMDB0012153	3,4-Dihydroxybenzylamine	1.6737	0.74304	0.012865	1.4234
LA vs HC	140.952	HMDB0012258	Methylarsonate	2.0778	1.055	0.021036	1.3359
LA vs HC	141.093	HMDB0000392	2-Octenoic acid	0.33918	-1.5599	0.010101	1.4635
LA vs HC	141.959	HMDB0001096	Carbamoyl phosphate	2.1914	1.1318	0.026872	1.2889
LA vs HC	143.072	HMDB0001988	4-Hydroxycyclohexylcarboxylic acid	0.40363	-1.3089	0.02956	1.27
LA vs HC	145.061	HMDB0000641	Glutamine	1.8039	0.85113	0.00059858	1.8253
LA vs HC	146.047	HMDB0000148	L-Glutamic acid	0.5413	-0.88551	0.0031517	1.6336
LA vs HC	146.982	HMDB0002050	Dihydroxyfumaric acid	0.52356	-0.93356	9.21e-06	2.1422
LA vs HC	148.98	HMDB0029611	Asparagusic acid	0.52069	-0.94149	2.8e-05	2.0748
LA vs HC	151.04	HMDB0000669	2-HYDROXYPHENYLACETIC ACID	1.9472	0.96143	0.0096321	1.4712
LA vs HC	159.045	HMDB0032394	6-Methylcoumarin	2.0404	1.0288	0.0018535	1.7005
LA vs HC	159.09	HMDB0032354	S-Isopropyl 3-methylbut-2-enethioate	0.3437	-1.5408	0.010773	1.453
LA vs HC	161.002	HMDB0029689	2-Naphthalenethiol	2.1366	1.0953	0.027115	1.2871
LA vs HC	164.116	HMDB0030386	MYOSMINE	2.2589	1.1756	0.0027898	1.6495
LA vs HC	165.978	HMDB0030524	2(3H)-Benzothiazolethione	0.45738	-1.1285	0.0022023	1.6794
LA vs HC	170.093	HMDB0032562	Diphenylamine	0.45456	-1.1375	0.00093441	1.7787
LA vs HC	174.937	HMDB0001405	3-Sulfinylpyruvic acid	0.63121	-0.66381	0.0095254	1.4729
LA vs HC	176.068	HMDB0012271	O-Ureidohomoserine	0.47751	-1.0664	0.020625	1.3395
LA vs HC	177.019	HMDB0030819	6,7-Dihydroxycoumarin	16.881	4.0773	0.00017413	1.9392
LA vs HC	177.019	HMDB0030819	Aesculetin	5.8787	2.5555	0.0049164	1.5727
LA vs HC	179.071	HMDB0011751	3-Methoxybenzenepropanoic acid	308.32	8.2683	2.15e-05	2.0916
LA vs HC	181.966	HMDB0004113	Se-Methylselenocysteine	0.62148	-0.68621	0.0029199	1.6436
LA vs HC	184.024	HMDB0002205	L-Homocysteic acid	49.929	5.6418	0.0045605	1.5833
LA vs HC	184.055	HMDB0032597	4-Hydroxydiphenylamine	2.9473	1.5594	0.022078	1.3268
LA vs HC	186.954	HMDB0031155	1,1,2-Trichloro-1,2,2-trifluoroethane	2.3703	1.245	0.026642	1.2906
LA vs HC	187.041	HMDB0032289	Furfuryl propyl disulfide	2.0893	1.063	0.0013494	1.7378
LA vs HC	190.051	HMDB0000763	5-Hydroxyindoleacetic acid	0.45	-1.152	0.025589	1.2985
LA vs HC	191.147	HMDB0013804	beta-Damascenone	1.9619	0.97225	0.0061862	1.5394
LA vs HC	197.005	HMDB0130847	2-[(sulfooxy)methyl]butanoic acid	0.2969	-1.7519	0.0013776	1.7354
LA vs HC	198.187	HMDB0031181	Homodihydrojasmone	1.911	0.9343	0.0052464	1.5634
LA vs HC	203.02	HMDB0031665	Daucic acid	1.8468	0.88499	0.00092878	1.7794
LA vs HC	205.16	HMDB0013816	2,4-Di-tert-butylphenol	0.041777	-4.5811	0.0033994	1.6235
LA vs HC	207.111	HMDB0030762	Ethyl trans-p-methoxycinnamate	0.30985	-1.6904	0.0076766	1.5068
LA vs HC	209.116	HMDB0032797	Jasmonic acid	0.40065	-1.3196	0.033427	1.2449
LA vs HC	209.119	HMDB0029872	Asarone	0.43158	-1.2123	0.0011512	1.7558
LA vs HC	211.169	HMDB0030425	Linalyl propionate	1.8475	0.88555	0.0093497	1.4759
LA vs HC	213.021	HMDB0001031	2-Deoxyribose 5-phosphate	0.36204	-1.4658	0.030439	1.264
LA vs HC	213.112	HMDB0059744	3,4-Methyleneazelaic acid	2.2032	1.1396	0.01881	1.3565
LA vs HC	213.149	HMDB0010727	3-Oxododecanoic acid	0.22849	-2.1298	0.014207	1.4064
LA vs HC	213.186	HMDB0000910	Tridecanoic acid	1.5641	0.64531	0.0015479	1.7219
LA vs HC	217.119	HMDB0028916	Isoleucyl-Serine	0.33649	-1.5713	0.0042255	1.594
LA vs HC	223.169	HMDB0000560	Goshuyic acid	0.25079	-1.9955	0.02504	1.3027
LA vs HC	225.984	HMDB0240364	5-Chloro-4-(guanidino)-2,1,3-benzothiazdiazole	0.59557	-0.74765	0.013552	1.4145
LA vs HC	227.128	HMDB0059729	3,4-Methylenesebacic acid	0.63353	-0.65852	2.79e-05	2.075
LA vs HC	227.202	HMDB0000806	Myristic acid	1.5594	0.64095	0.00075714	1.8011
LA vs HC	230.062	HMDB0001180	N2-Succinyl-L-glutamic acid 5-semialdehyde	0.35276	-1.5032	0.0032906	1.6279
LA vs HC	231.172	HMDB0029130	ValylIsoleucine	0.084405	-3.5665	6.3e-05	2.0188
LA vs HC	232.058	HMDB0004148	Dopamine 4-sulfate	0.44556	-1.1663	0.03917	1.2117
LA vs HC	236.163	HMDB0060849	N,N-Didesmethyltramadol	2.1358	1.0948	0.0081456	1.4976
LA vs HC	239.072	HMDB0032559	Dinoseb	6.1472	2.6199	0.024773	1.3048
LA vs HC	239.163	HMDB0032369	L-Menthyl acetoacetate	0.10962	-3.1895	0.010368	1.4593
LA vs HC	239.201	HMDB0029765	9-Pentadecenoic acid	1.7661	0.82055	5.84e-05	2.0244
LA vs HC	241.054	HMDB0032040	Benzoyl peroxide	0.64192	-0.63954	0.04998	1.1581
LA vs HC	243.16	HMDB0002327	1,11-Undecanedicarboxylic acid	5.1866	2.3748	0.043849	1.1872
LA vs HC	244.191	HMDB0013286	N-Undecanoylglycine	2.1594	1.1106	0.01687	1.3762
LA vs HC	246.073	HMDB0028727	Asparaginylaspartic acid	0.12006	-3.0582	5.83e-05	2.0244
LA vs HC	246.17	HMDB0000378	2-Methylbutyroylcarnitine	0.27661	-1.8541	0.014401	1.4041
LA vs HC	247.17	HMDB0030757	(S)-Pterosin A	0.34748	-1.525	0.03171	1.2557
LA vs HC	249.066	HMDB0030227	5-Methoxycanthin-6-one	0.58004	-0.78577	0.021159	1.3348
LA vs HC	250.181	HMDB0060852	N,O-Didesmethylvenlafaxine	1.777	0.82945	0.025284	1.3008
LA vs HC	251.102	HMDB0028983	Methionyl-Threonine	0.24936	-2.0037	0.0083367	1.494
LA vs HC	251.114	HMDB0028893	Histidylproline	0.58538	-0.77256	0.020489	1.3408
LA vs HC	251.202	HMDB0000477	7Z,10Z-Hexadecadienoic acid	1.6893	0.75642	0.0066874	1.5278
LA vs HC	253.048	HMDB0030670	Chrysophanol	0.44552	-1.1664	0.0068344	1.5245
LA vs HC	253.196	HMDB0000077	Dehydroepiandrosterone	0.062796	-3.9932	0.0007397	1.8035
LA vs HC	254.98	HMDB0060649	Ascorbic acid 2-sulfate	0.49461	-1.0156	0.045972	1.1768
LA vs HC	255.209	HMDB0000031	Epiandrosterone	0.19918	-2.3278	0.0017414	1.708
LA vs HC	257.149	HMDB0036647	Isocurcumenol	1.6776	0.74636	0.013223	1.4187
LA vs HC	257.225	HMDB0013206	9-Decenoylcholine	0.25456	-1.9739	0.010955	1.4502
LA vs HC	258.999	HMDB0000963	5-Methylthioribose 1-phosphate	0.28424	-1.8148	3.64e-05	2.0573
LA vs HC	259.029	HMDB0001076	Fructose-1-phosphate	50.908	5.6698	0.042894	1.1921
LA vs HC	260.186	HMDB0000756	Hexanoylcarnitine	0.44152	-1.1795	0.047336	1.1703
LA vs HC	261.01	HMDB0041706	Caffeic acid 3-O-sulfate	1.5442	0.62687	0.0074433	1.5116
LA vs HC	263.166	HMDB0032090	12-Oxo-2,3-dinor-10,15-phytodienoic acid	0.041224	-4.6004	0.00018049	1.9361
LA vs HC	265.147	HMDB0030104	Humulinic acid A	0.17705	-2.4978	0.0034017	1.6235
LA vs HC	267.075	HMDB0000195	Inosine	0.16283	-2.6186	0.012148	1.4331
LA vs HC	267.159	HMDB0036150	4,11,13,15-Tetrahydroridentin B	1.6662	0.73658	0.017394	1.3707
LA vs HC	270.315	HMDB0029586	Octadecylamine	8.54	3.0942	4.88e-07	2.2799
LA vs HC	270.967	HMDB0029845	Chymopapain	3.4853	1.8013	0.0096137	1.4715
LA vs HC	271.036	HMDB0029372	2'-Hydroxydaidzein	3.9008	1.9638	0.0032292	1.6304
LA vs HC	271.191	HMDB0035918	7(14)-Bisabolene-2,3,10,11-tetrol	0.39177	-1.3519	0.026892	1.2888
LA vs HC	274.102	HMDB0005766	Norophthalmic acid	2.8227	1.4971	0.0058387	1.5479
LA vs HC	275.086	HMDB0030145	Ascochitine	0.50395	-0.98863	0.017333	1.3714
LA vs HC	275.132	HMDB0028795	Glutaminylglutamine	4.0344	2.0124	0.020332	1.3422
LA vs HC	276.103	HMDB0028803	Glutaminylmethionine	16.146	4.0131	0.037149	1.2229
LA vs HC	276.123	HMDB0028817	Glu-Gln	3.1452	1.6531	0.0010161	1.7696
LA vs HC	279.099	HMDB0028825	Glutamylmethionine	0.52414	-0.93198	0.00041347	1.8616
LA vs HC	280.091	HMDB0000982	5-Methylcytidine	0.64351	-0.63595	0.016836	1.3766
LA vs HC	280.263	HMDB0062656	Linoleamide	0.1299	-2.9446	0.001696	1.7111
LA vs HC	282.277	HMDB0002117	Oleamide	0.28199	-1.8263	0.034581	1.2379
LA vs HC	283.091	HMDB0030698	5,7-Dimethoxyisoflavone	24.483	4.6137	0.011176	1.4469
LA vs HC	284.124	HMDB0002171	Glycylprolylhydroxyproline	0.31355	-1.6732	0.037341	1.2218
LA vs HC	291.069	HMDB0135230	(1,3-diphenylpropoxy)sulfonic acid	1.6974	0.76333	0.012662	1.4261
LA vs HC	291.148	HMDB0014583	Trimethoprim	2.147	1.1023	0.032913	1.2481
LA vs HC	293.143	HMDB0030555	Tocopheronic acid	2.1257	1.0879	0.027544	1.284
LA vs HC	297.245	HMDB0034297	Ricinoleic acid	0.53606	-0.89954	0.027092	1.2873
LA vs HC	299.112	HMDB0010350	2-Phenylethanol glucuronide	1.7238	0.78562	0.0091522	1.4793
LA vs HC	301.061	HMDB0029432	(S)C(S)S-S-Methylcysteine sulfoxide	0.49106	-1.026	0.042882	1.1921
LA vs HC	302.309	HMDB0000269	Dihydrosphingosine	6.2643	2.6472	0.013544	1.4146
LA vs HC	304.21	HMDB0061634	3-hydroxyoctanoyl carnitine	0.32779	-1.6092	0.014819	1.3991
LA vs HC	307.156	HMDB0030496	ACRL Toxin II	30.669	4.9387	0.0010424	1.7668
LA vs HC	307.191	HMDB0029852	Methylgingerol	2.879	1.5256	1.54e-06	2.2322
LA vs HC	307.217	HMDB0037162	1,2,3-Tris(1-ethoxyethoxy)propane	0.39114	-1.3542	0.0062085	1.5389
LA vs HC	313.05	HMDB0060627	Malaoxon	0.10834	-3.2063	0.017217	1.3726
LA vs HC	313.166	HMDB0029848	(-)-trans-Carveol glucoside	18.309	4.1945	0.036402	1.2272
LA vs HC	313.238	HMDB0000782	Octadecanedioic acid	0.50322	-0.99075	0.027157	1.2868
LA vs HC	318.3	HMDB0004610	Phytosphingosine	17.814	4.155	0.031791	1.2552
LA vs HC	325.125	HMDB0060610	Hydroxyhexamide	1.9509	0.96412	0.014373	1.4044
LA vs HC	325.182	HMDB0003039	Isoacitretin	44.275	5.4684	0.010679	1.4544
LA vs HC	328.248	HMDB0062737	(9E)-10-nitrooctadecenoic Acid	0.51371	-0.96096	0.011857	1.4371
LA vs HC	329.029	HMDB0011680	Inosine 2',3'-cyclic phosphate	1.8109	0.85671	0.014496	1.4029
LA vs HC	329.058	HMDB0060776	5-Hydroxydantrolene	276.09	8.109	0.00011585	1.9725
LA vs HC	331.043	HMDB0006555	2'-Deoxyinosine 5'-monophosphate	0.28852	-1.7933	0.0012748	1.7443
LA vs HC	331.128	HMDB0060831	meta-O-Dealkylated flecainide	0.12557	-2.9935	0.0058879	1.5467
LA vs HC	332.244	HMDB0061636	3-hydroxydecanoyl carnitine	0.23426	-2.0938	0.018821	1.3564
LA vs HC	333.065	HMDB0031971	Xanthotoxol arabinoside	0.29017	-1.785	0.016732	1.3777
LA vs HC	337.308	HMDB0061714	Docosadienoate (22:2n6)	1.5057	0.59044	0.0001307	1.9628
LA vs HC	338.087	HMDB0010362	6-Hydroxy-5-methoxyindole glucuronide	0.30928	-1.693	0.0038403	1.6071
LA vs HC	341.143	HMDB0029866	licoflavanone	46.724	5.5461	4.03e-05	2.0504
LA vs HC	344.274	HMDB0002250	LAUROYLCARNITINE	0.33581	-1.5743	0.030764	1.2619
LA vs HC	347.217	HMDB0000353	3b,15b,17a-Trihydroxy-pregnenone	2.1349	1.0942	0.0026484	1.6562
LA vs HC	347.22	HMDB0000015	Cortexolone	0.12562	-2.9928	0.0056054	1.5539
LA vs HC	352.17	HMDB0060595	Olopatadine n-oxide	0.60804	-0.71776	0.044524	1.1839
LA vs HC	353.181	HMDB0030389	Quebrachidine	0.058986	-4.0835	0.026834	1.2892
LA vs HC	358.208	HMDB0030213	(S)-Laudanosine	3.1471	1.654	0.025455	1.2995
LA vs HC	365.16	HMDB0035104	Diacetoxyscirpenol	5.7399	2.521	0.019869	1.3465
LA vs HC	365.233	HMDB0000314	3b-Allotetrahydrocortisol	113.21	6.8228	0.043582	1.1886
LA vs HC	367.157	HMDB0001032	Dehydroisoandrosterone sulfate	0.044756	-4.4818	0.00017838	1.9371
LA vs HC	367.187	HMDB0114764	LysoPA(i-13:0/0:0)	2.9594	1.5653	0.0064276	1.5337
LA vs HC	367.334	HMDB0013213	Alpha-Linoleoylcholine	2.2758	1.1864	0.019664	1.3484
LA vs HC	369.124	HMDB0001204	trans-3-Hydroxycotinine glucuronide	4.579	2.195	0.0013144	1.7408
LA vs HC	369.185	HMDB0032841	5-Megastigmen-7-yne-3,9-diol 9-glucoside	0.062062	-4.0102	0.0013534	1.7375
LA vs HC	369.264	HMDB0003180	Cortol	0.61176	-0.70896	0.003344	1.6257
LA vs HC	371.103	HMDB0041733	Ferulic acid 4-O-glucuronide	1.9325	0.95047	0.0050046	1.5702
LA vs HC	372.312	HMDB0005066	Tetradecanoylcarnitine	0.23303	-2.1014	0.043404	1.1895
LA vs HC	377.234	HMDB0035508	Annoglabasin F	0.20682	-2.2735	0.015863	1.3872
LA vs HC	383.153	HMDB0000386	3b,16a-Dihydroxyandrostenone sulfate	0.079725	-3.6488	0.0043185	1.591
LA vs HC	383.196	HMDB0061005	repaglinide aromatic amine	0.21416	-2.2232	0.01862	1.3584
LA vs HC	385.177	HMDB0029772	Corchoionol C 9-glucoside	0.049032	-4.3501	0.00022854	1.9158
LA vs HC	387.182	HMDB0030711	Cyclomammein	0.12349	-3.0175	0.00066329	1.8148
LA vs HC	391.226	HMDB0007003	CPA(16:0/0:0)	0.154	-2.699	0.031722	1.2557
LA vs HC	393.107	HMDB0059759	1-Hydroxypyrene glucuronide	19.852	4.3112	0.0081002	1.4985
LA vs HC	393.178	HMDB0031690	cis-3-Hexenyl b-primeveroside	13.506	3.7555	0.019709	1.348
LA vs HC	397.18	HMDB0034575	3'-Hydroxy-T2-triol	0.36501	-1.454	0.044983	1.1816
LA vs HC	397.218	HMDB0060869	Ramipril Diketopiperazine	8.5578	3.0972	0.027323	1.2856
LA vs HC	400.339	HMDB0000222	Palmitoylcarnitine	0.085391	-3.5498	0.0049961	1.5704
LA vs HC	401.241	HMDB0030407	Merodesmosine	0.43923	-1.187	0.013415	1.4163
LA vs HC	403.136	HMDB0041550	Oleoside 11-methyl ester	70.26	6.1346	0.0060362	1.543
LA vs HC	404.206	HMDB0061087	3,4-Dihydroxy-tamoxifen	2290.2	11.161	1.61e-05	2.1097
LA vs HC	407.282	HMDB0000391	7-Ketodeoxycholic acid	13.451	3.7496	1.31e-05	2.1221
LA vs HC	410.218	HMDB0003752	LysoPC(10:0/0:0)	1.7427	0.80129	0.027153	1.2869
LA vs HC	411.188	HMDB0000569	Deoxypyridinoline	0.23298	-2.1017	0.0079221	1.502
LA vs HC	420.251	HMDB0038568	PC-M6	2.1046	1.0735	0.032648	1.2498
LA vs HC	420.308	HMDB0000541	7b-Hydroxy-3-oxo-5b-cholanoic acid	0.069011	-3.857	0.00051417	1.8404
LA vs HC	421.337	HMDB0001457	5beta-Cholestane-3alpha,7alpha,12alpha-triol	0.53087	-0.91358	1.22e-05	2.1263
LA vs HC	423.057	HMDB0041173	1-O-Caffeoyl-(b-D-glucose 6-O-sulfate)	2.7096	1.4381	0.02453	1.3067
LA vs HC	424.341	HMDB0006469	Linoleyl Carnitine	3.6991	1.8872	0.0045188	1.5846
LA vs HC	426.358	HMDB0005065	Oleoylcarnitine	4.6	2.2016	0.0087308	1.4868
LA vs HC	427.134	HMDB0060829	Lacosamide-glucuronide	0.092252	-3.4383	0.01393	1.4098
LA vs HC	428.373	HMDB0000848	Stearoylcarnitine	0.073653	-3.7631	0.020653	1.3393
LA vs HC	431.316	HMDB0006228	24-Hydroxycalcitriol	0.36518	-1.4533	0.041981	1.1967
LA vs HC	435.281	HMDB0037511	Butyl oleate sulfate	2.7747	1.4723	0.0036824	1.6128
LA vs HC	435.312	HMDB0001203	4a-Formyl-5a-cholesta-8,24-dien-3b-ol	0.04731	-4.4017	7.06e-06	2.1569
LA vs HC	437.195	HMDB0030849	Artocarpin	0.39027	-1.3575	0.024698	1.3054
LA vs HC	437.272	HMDB0007850	LysoPA(0:0/18:0)	0.59126	-0.75813	0.016908	1.3758
LA vs HC	442.319	HMDB0013339	3-Hydroxy-11Z-octadecenoylcarnitine	0.045318	-4.4638	0.00049822	1.8435
LA vs HC	445.187	HMDB0004483	Estrone glucuronide	0.10735	-3.2196	0.026597	1.2909
LA vs HC	446.058	HMDB0011118	Se-Adenosylselenomethionine	8.5415	3.0945	0.023153	1.3178
LA vs HC	447.135	HMDB0031586	7-Hydroxy-8-O-methylaloin B	10.354	3.3721	0.042759	1.1927
LA vs HC	447.347	HMDB0012557	13'-Carboxy-gamma-tocopherol	6.5454	2.7105	0.038119	1.2175
LA vs HC	451.325	HMDB0035888	Tyromycic acid	0.59891	-0.73959	0.03169	1.2559
LA vs HC	452.074	HMDB0060858	o-O-sulfate rosiglitazone	42.828	5.4205	0.045708	1.1781
LA vs HC	453.189	HMDB0035031	Desoxylimonin	27.11	4.7608	0.029851	1.268
LA vs HC	455.248	HMDB0000907	Sulfolithocholic acid	0.57883	-0.78879	0.029058	1.2734
LA vs HC	456.407	HMDB0006460	Arachidyl carnitine	0.05361	-4.2214	0.032546	1.2504
LA vs HC	465.25	HMDB0002829	Androsterone glucuronide	0.093965	-3.4117	0.011201	1.4466
LA vs HC	465.303	HMDB0000653	Cholesterol sulfate	3.0504	1.609	0.043175	1.1906
LA vs HC	465.346	HMDB0002163	Trihydroxycoprostanoic acid	0.51075	-0.96932	0.044125	1.1859
LA vs HC	466.958	HMDB0001191	Deoxyuridine triphosphate	0.29557	-1.7584	0.0040745	1.599
LA vs HC	472.345	HMDB0006510	Cervonyl carnitine	0.27853	-1.8441	0.011664	1.4399
LA vs HC	477.107	HMDB0037452	Diosmetin 7-O-beta-D-glucuronopyranoside	2.0919	1.0648	0.043592	1.1885
LA vs HC	477.219	HMDB0006765	2-Methoxy-estradiol-17b 3-glucuronide	1.8028	0.85028	0.0073167	1.5142
LA vs HC	477.27	HMDB0035742	Absinthin	0.38686	-1.3701	0.00065619	1.8159
LA vs HC	479.337	HMDB0034086	Dolicholide	0.015734	-5.9899	8.58e-05	1.9958
LA vs HC	481.241	HMDB0010351	11-beta-Hydroxyandrosterone-3-glucuronide	0.078901	-3.6638	5.27e-05	2.0317
LA vs HC	482.293	HMDB0000874	tauroursodeoxycholic acid	0.39242	-1.3495	0.014288	1.4054
LA vs HC	483.181	HMDB0030550	Thamnosin	15.625	3.9658	0.04019	1.2062
LA vs HC	484.35	HMDB0000722	Lithocholyltaurine	0.0080501	-6.9568	5.07e-05	2.0344
LA vs HC	486.676	HMDB0059603	Chlordecone	0.01303	-6.262	0.0020698	1.687
LA vs HC	487.326	HMDB0036884	7',8'-Dihydro-8'-hydroxycitraniaxanthin	0.39719	-1.3321	0.033137	1.2467
LA vs HC	491.356	HMDB0039090	7',8'-Dihydro-8'-hydroxyreticulataxanthin	0.0096442	-6.6961	0.0064028	1.5343
LA vs HC	495.332	HMDB0062314	1-docosanoyl-glycero-3-phosphate	0.010186	-6.6173	0.0008096	1.794
LA vs HC	496.103	HMDB0006866	2-Methyl-1-hydroxypropyl-ThPP	0.16982	-2.558	0.0054032	1.5592
LA vs HC	501.229	HMDB0038028	Eriojaposide A	1.5982	0.67645	0.016865	1.3763
LA vs HC	503.272	HMDB0029339	Ceanothine B	0.36361	-1.4595	0.0051209	1.5669
LA vs HC	503.295	HMDB0033709	Desglucocoroloside	0.55985	-0.8369	0.039228	1.2113
LA vs HC	507.353	HMDB0034519	Theasapogenol A	0.019626	-5.6711	1.05e-05	2.1348
LA vs HC	511.187	HMDB0034342	Physalin M	0.54278	-0.88155	0.011896	1.4366
LA vs HC	515.366	HMDB0034529	16-Acetylpriverogenin A	0.018178	-5.7817	3.98e-05	2.0513
LA vs HC	517.287	HMDB0030343	Corchoroside B	0.41424	-1.2714	0.0042815	1.5922
LA vs HC	517.341	HMDB0030423	28-Homobrassinolide	0.010252	-6.6079	0.00040107	1.8645
LA vs HC	520.216	HMDB0029331	Gravacridonetriol glucoside	0.37008	-1.4341	0.007278	1.515
LA vs HC	521.364	HMDB0114757	LysoPA(24:1(15Z)/0:0)	0.0049997	-7.6439	0.00020483	1.9253
LA vs HC	522.375	HMDB0034500	Protobassic acid	0.0381	-4.7141	0.000168	1.9422
LA vs HC	523.295	HMDB0037381	Physangulide	2.137	1.0956	0.039645	1.2091
LA vs HC	524.37	HMDB0010384	LysoPC(18:0/0:0)	0.30247	-1.7251	0.044063	1.1862
LA vs HC	527.291	HMDB0000572	Desmosine	0.0091831	-6.7668	8e-05	2.0011
LA vs HC	528.371	HMDB0030291	Daphniphylline	0.0033327	-8.2291	8.57e-05	1.996
LA vs HC	529.206	HMDB0032834	7-Acetoxy-6-hydroxylimonin	0.46376	-1.1086	0.020753	1.3384
LA vs HC	531.305	HMDB0006888	5b-Cyprinol sulfate	0.48991	-1.0294	0.0099721	1.4656
LA vs HC	535.385	HMDB0035899	Pyrohyperforin	0.0082463	-6.922	0.00028086	1.8975
LA vs HC	537.254	HMDB0034333	Physalolactone	0.58909	-0.76343	0.0094302	1.4745
LA vs HC	537.381	HMDB0033635	Cyclotricuspidogenin C	0.017777	-5.8138	3.81e-05	2.0543
LA vs HC	541.266	HMDB0010320	Cortolone-3-glucuronide	0.053661	-4.22	0.00064919	1.817
LA vs HC	545.042	HMDB0037596	8-Hydroxyluteolin 8-glucoside 3'-sulfate	0.0052575	-7.5714	8.82e-05	1.9937
LA vs HC	550.044	HMDB0013617	Lipoyl-GMP	87.728	6.455	0.03961	1.2093
LA vs HC	551.302	HMDB0034362	Desglucocheirotoxin	1.5895	0.66857	0.030591	1.263
LA vs HC	559.061	HMDB0037333	8-Hydroxyluteolin 4'-methyl ether 8-glucoside-3'-sulfate	0.024718	-5.3383	1.83e-05	2.1017
LA vs HC	559.387	HMDB0030463	Hyperforin	0.018188	-5.7809	5.76e-06	2.1679
LA vs HC	559.39	HMDB0007048	DG(14:1(9Z)/18:4(6Z,9Z,12Z,15Z)/0:0)	0.030961	-5.0134	0.00033074	1.8826
LA vs HC	560.051	HMDB0001178	Adenosine diphosphate ribose	0.0047124	-7.7293	0.00036798	1.8726
LA vs HC	560.398	HMDB0033678	gamma-Chaconine	0.14766	-2.7596	3.51e-05	2.0598
LA vs HC	564.407	HMDB0011498	LysoPE(0:0/24:1(15Z))	0.0047451	-7.7193	0.0023426	1.6717
LA vs HC	564.41	HMDB0011497	LysoPE(0:0/24:0)	0.63263	-0.66057	0.038076	1.2177
LA vs HC	565.154	HMDB0029260	Apigenin 6-C-glucoside 8-C-arabinoside	3.1635	1.6615	0.024669	1.3056
LA vs HC	565.317	HMDB0041367	25-Cinnamoyl-vulgaroside	0.43452	-1.2025	0.00023439	1.9136
LA vs HC	567.387	HMDB0002020	3'-Hydroxy-e,e-caroten-3-one	0.009515	-6.7156	0.00015184	1.9506
LA vs HC	573.395	HMDB0010344	Vitamin D2 3-glucuronide	0.011056	-6.499	0.00023325	1.914
LA vs HC	573.401	HMDB0032835	22-Angeloylbarringtogenol C	0.047928	-4.383	1.38e-05	2.119
LA vs HC	578.412	HMDB0010399	LysoPC(22:1(13Z)/0:0)	0.11438	-3.128	0.00014258	1.9557
LA vs HC	579.384	HMDB0030046	Asparagoside A	0.015884	-5.9763	0.00023439	1.9136
LA vs HC	580.412	HMDB0010398	LysoPC(22:0/0:0)	0.083501	-3.5821	4.65e-06	2.179
LA vs HC	580.885	HMDB0003529	myo-Inositol 1,3,4,5,6-pentakisphosphate	0.0094218	-6.7298	9.42e-05	1.9887
LA vs HC	581.245	HMDB0001008	Biliverdin	0.23275	-2.1032	0.0049027	1.5731
LA vs HC	581.42	HMDB0039143	beta-Doradecin	0.36303	-1.4619	0.034304	1.2396
LA vs HC	587.329	HMDB0036842	Hydratopyrrhoxanthinol	0.52295	-0.93526	0.014347	1.4047
LA vs HC	588.078	HMDB0001346	GDP-4-Dehydro-6-deoxy-D-mannose	0.0042196	-7.8887	7.49e-06	2.1537
LA vs HC	589.304	HMDB0004158	Urobilinogen	0.50751	-0.9785	0.013501	1.4152
LA vs HC	589.422	HMDB0040807	Caffeoylcycloartenol	0.021381	-5.5475	0.00082328	1.7923
LA vs HC	590.054	HMDB0001095	GDP-L-fucose	0.021977	-5.5079	0.0026366	1.6567
LA vs HC	591.419	HMDB0029767	Saringosterol 3-glucoside	0.072604	-3.7838	0.015541	1.3908
LA vs HC	593.431	HMDB0010400	LysoPC(22:2(13Z,16Z)/0:0)	0.012136	-6.3646	4.14e-05	2.0485
LA vs HC	596.412	HMDB0036911	Anhydroamarouciaxanthin B	0.011809	-6.404	2.09e-06	2.2182
LA vs HC	599.39	HMDB0036871	Mytiloxanthin	0.012794	-6.2884	0.0015978	1.7182
LA vs HC	601.331	HMDB0040671	Physapruin B	0.45491	-1.1363	0.031165	1.2593
LA vs HC	603.298	HMDB0029028	Prolyl-Tryptophan	13.964	3.8037	0.012074	1.4341
LA vs HC	604.382	HMDB0033397	Fumonisin AK1	2.0604	1.0429	0.032723	1.2493
LA vs HC	608.43	HMDB0114795	PA(14:1(9Z)/14:0)	0.0054722	-7.5137	3.76e-05	2.0552
LA vs HC	609.335	HMDB0041368	24-Acetyl- 25-cinnamoylvulgaroside	7.1864	2.8453	0.028573	1.2767
LA vs HC	609.416	HMDB0030337	Torvoside G	0.0063409	-7.3011	4.94e-05	2.0363
LA vs HC	611.413	HMDB0038743	Armillatin	0.011356	-6.4603	0.00016802	1.9422
LA vs HC	617.261	HMDB0060661	APC	0.49927	-1.0021	0.021362	1.333
LA vs HC	617.42	HMDB0037789	Crassostrea Secocarotenoid	0.0063494	-7.2992	1.05e-06	2.2486
LA vs HC	617.444	HMDB0035509	Tsugarioside B	0.018178	-5.7817	3.18e-05	2.0663
LA vs HC	618.445	HMDB0010700	CerP(d18:1/16:0)	0.1712	-2.5463	0.0064598	1.533
LA vs HC	625.323	HMDB0034091	Ponasteroside A	0.58443	-0.77489	0.022754	1.3211
LA vs HC	627.47	HMDB0007092	DG(15:0/22:6(4Z,7Z,10Z,13Z,16Z,19Z)/0:0)	0.3715	-1.4286	0.036913	1.2243
LA vs HC	629.144	HMDB0012206	CMP-N-glycoloylneuraminate	0.34264	-1.5452	0.0083092	1.4945
LA vs HC	631.427	HMDB0033408	4-Methoxycinnamoyloleanolic acid methyl ester	0.007711	-7.0189	0.00038127	1.8693
LA vs HC	631.492	HMDB0007089	DG(15:0/22:4(7Z,10Z,13Z,16Z)/0:0)	0.38109	-1.3918	0.028992	1.2738
LA vs HC	632.453	HMDB0008855	PE(14:1(9Z)/14:1(9Z))	0.057626	-4.1171	0.00020146	1.9268
LA vs HC	635.349	HMDB0037904	Madlongiside C	0.52528	-0.92885	0.032655	1.2497
LA vs HC	635.415	HMDB0029606	Maslinic acid 3-O-b-D-glucoside	0.016864	-5.8899	0.00012304	1.9677
LA vs HC	637.442	HMDB0036928	Mactraxanthin	0.01129	-6.4688	6.68e-06	2.1599
LA vs HC	637.457	HMDB0032949	9-Oxoasimicinone	0.010367	-6.5919	4.41e-05	2.0442
LA vs HC	645.446	HMDB0114779	PA(14:0/18:2(9Z,12Z))	0.0029172	-8.4212	3.08e-05	2.0686
LA vs HC	646.48	HMDB0008883	PE(14:1(9Z)/P-16:0)	0.068139	-3.8754	0.00018681	1.9332
LA vs HC	647.449	HMDB0031131	Glycerol 1-(9Z-octadecenoate) 2-tetradecanoate 3-phosphate	0.11942	-3.0658	0.028288	1.2787
LA vs HC	649.368	HMDB0040650	3-trans-Caffeoyltormentic acid	0.28504	-1.8107	3.13e-05	2.0676
LA vs HC	651.135	HMDB0039931	Chrysoeriol 4',7-diglucuronide	0.39625	-1.3355	0.0017355	1.7084
LA vs HC	653.374	HMDB0012187	all-trans-Heptaprenyl diphosphate	0.52402	-0.93232	0.0049152	1.5728
LA vs HC	653.443	HMDB0116644	PG(a-13:0/i-14:0)	0.0071923	-7.1193	0.00021374	1.9217
LA vs HC	659.443	HMDB0002741	Fucoxanthin	0.014247	-6.1332	5.42e-05	2.0297
LA vs HC	659.461	HMDB0114815	PA(15:0/18:2(9Z,12Z))	0.004469	-7.8058	0.00034616	1.8784
LA vs HC	661.426	HMDB0033425	Tsugaric acid A 21-glucosyl ester	0.4527	-1.1434	0.00067444	1.8131
LA vs HC	661.456	HMDB0029962	Annoglaucin	0.0098183	-6.6703	3.93e-05	2.0521
LA vs HC	662.469	HMDB0008825	PE(14:0/16:1(9Z))	0.066844	-3.9031	0.00020104	1.9269
LA vs HC	663.383	HMDB0031837	3-O-trans-Feruloyleuscaphic acid	0.56195	-0.83148	0.016208	1.3833
LA vs HC	666.323	HMDB0014964	Natamycin	0.068856	-3.8603	0.0021827	1.6805
LA vs HC	667.467	HMDB0034387	trans-Geranylgeranylbixin	0.00237	-8.7209	0.00011153	1.9755
LA vs HC	669.458	HMDB0114785	PA(14:0/20:4(5Z,8Z,11Z,14Z))	0.0084088	-6.8939	6.77e-05	2.0136
LA vs HC	670.446	HMDB0008856	PE(14:1(9Z)/15:0)	0.01028	-6.604	4.69e-07	2.2814
LA vs HC	673.482	HMDB0007860	PA(16:0/18:2(9Z,12Z))	0.065658	-3.9289	0.00070716	1.8082
LA vs HC	674.468	HMDB0007900	PC(14:1(9Z)/14:1(9Z))	0.0038159	-8.0338	2.92e-05	2.0721
LA vs HC	676.415	HMDB0012342	PS(14:1(9Z)/14:1(9Z))	5.8033	2.5369	0.017408	1.3706
LA vs HC	676.483	HMDB0007867	PC(14:0/14:1(9Z))	0.069815	-3.8403	0.0002344	1.9136
LA vs HC	677.466	HMDB0114783	PA(14:0/20:0)	0.0083008	-6.9125	0.00015736	1.9476
LA vs HC	679.371	HMDB0041095	Gingerglycolipid C	0.52176	-0.93853	0.042551	1.1938
LA vs HC	681.474	HMDB0116646	PG(a-13:0/i-16:0)	0.006326	-7.3045	0.0036027	1.6158
LA vs HC	682.466	HMDB0036405	7-Epizucchini factor A	0.0026975	-8.5342	3.42e-05	2.0616
LA vs HC	683.468	HMDB0114821	PA(15:0/20:4(5Z,8Z,11Z,14Z))	0.021018	-5.5722	2.52e-06	2.2094
LA vs HC	684.466	HMDB0008832	PE(14:0/18:4(6Z,9Z,12Z,15Z))	0.0051062	-7.6135	9.85e-05	1.9852
LA vs HC	685.436	HMDB0115509	PA(15:0/20:3(8Z,11Z,14Z))	0.55932	-0.83825	0.011057	1.4487
LA vs HC	686.456	HMDB0008830	PE(14:0/18:3(6Z,9Z,12Z))	0.024186	-5.3697	0.025129	1.302
LA vs HC	688.483	HMDB0008829	PE(14:0/18:2(9Z,12Z))	0.0087279	-6.8401	0.0002347	1.9135
LA vs HC	689.204	0	2-Acetylacteoside	0.42644	-1.2296	0.0055278	1.5559
LA vs HC	689.478	HMDB0115093	PA(20:1(11Z)/15:0)	0.0027867	-8.4872	0.00086715	1.7867
LA vs HC	689.55	HMDB0013462	SM(d18:0/14:1(9Z)(OH))	0.32228	-1.6336	0.03308	1.2471
LA vs HC	690.495	HMDB0007901	PC(14:1(9Z)/15:0)	0.075971	-3.7184	0.0021889	1.6801
LA vs HC	692.452	HMDB0038343	13-Demethylspirolide C	0.015091	-6.0502	0.0014157	1.7323
LA vs HC	695.482	HMDB0116639	PG(a-13:0/a-17:0)	0.11074	-3.1748	0.0063422	1.5357
LA vs HC	696.482	HMDB0009213	PE(18:4(6Z,9Z,12Z,15Z)/P-16:0)	0.002941	-8.4095	0.00052517	1.8383
LA vs HC	697.478	HMDB0031092	1,2-Di-(9Z,12Z-octadecadienoyl)-sn-glycero-3-phosphate	0.0036479	-8.0987	0.0010416	1.7669
LA vs HC	698.477	HMDB0114823	PA(15:0/20:5(5Z,8Z,11Z,14Z,17Z))	0.0073578	-7.0865	1.94e-05	2.0981
LA vs HC	700.476	HMDB0008896	PE(15:0/18:3(6Z,9Z,12Z))	0.081736	-3.6129	0.00052936	1.8376
LA vs HC	702.501	HMDB0007903	PC(14:1(9Z)/16:1(9Z))	0.0083626	-6.9018	0.0013983	1.7337
LA vs HC	705.485	HMDB0116637	PG(a-13:0/18:2(9Z,11Z))	0.025105	-5.3159	0.00095895	1.7759
LA vs HC	707.497	HMDB0114830	PA(15:0/22:6(4Z,7Z,10Z,13Z,16Z,19Z))	0.064486	-3.9549	0.0058967	1.5465
LA vs HC	708.459	HMDB0008873	PE(14:1(9Z)/20:5(5Z,8Z,11Z,14Z,17Z))	0.028197	-5.1483	0.00013044	1.963
LA vs HC	710.5	HMDB0008840	PE(14:0/20:5(5Z,8Z,11Z,14Z,17Z))	0.0084392	-6.8887	0.0028241	1.6479
LA vs HC	711.486	HMDB0114827	PA(15:0/22:4(7Z,10Z,13Z,16Z))	0.0020671	-8.9182	0.00022626	1.9167
LA vs HC	712.495	HMDB0008838	PE(14:0/20:4(5Z,8Z,11Z,14Z))	0.029967	-5.0605	0.00022833	1.9159
LA vs HC	716.514	HMDB0008835	PE(14:0/20:2(11Z,14Z))	0.031419	-4.9922	0.0011535	1.7556
LA vs HC	717.516	HMDB0007701	DG(22:4(7Z,10Z,13Z,16Z)/22:6(4Z,7Z,10Z,13Z,16Z,19Z)/0:0)	0.14302	-2.8057	0.00023377	1.9138
LA vs HC	718.503	HMDB0007936	PC(15:0/16:1(9Z))	0.0045325	-7.7855	1.8e-05	2.1029
LA vs HC	719.492	HMDB0010586	PG(16:1(9Z)/16:1(9Z))	0.0056505	-7.4674	3.3e-06	2.1963
LA vs HC	720.494	HMDB0112282	PS(15:0/16:1(9Z))	0.0071466	-7.1285	3.91e-05	2.0525
LA vs HC	721.476	HMDB0114849	PA(16:0/22:6(4Z,7Z,10Z,13Z,16Z,19Z))	0.0088143	-6.8259	0.0006822	1.8119
LA vs HC	721.577	HMDB0007672	DG(22:2(13Z,16Z)/22:6(4Z,7Z,10Z,13Z,16Z,19Z)/0:0)	0.50767	-0.97804	0.011941	1.436
LA vs HC	722.492	HMDB0112281	PS(15:0/16:0)	0.13878	-2.8491	0.00044554	1.8544
LA vs HC	723.407	HMDB0030914	Alliospiroside C	0.50524	-0.98496	0.0056325	1.5532
LA vs HC	724.525	HMDB0009149	PE(18:3(6Z,9Z,12Z)/P-18:1(11Z))	0.42956	-1.2191	0.044364	1.1847
LA vs HC	725.472	HMDB0115065	PA(20:0/16:1(9Z))	0.070744	-3.8213	0.0014103	1.7327
LA vs HC	725.5	HMDB0114846	PA(16:0/22:4(7Z,10Z,13Z,16Z))	0.0058776	-7.4105	0.0083746	1.4933
LA vs HC	727.505	HMDB0114866	PA(16:1(9Z)/22:2(13Z,16Z))	0.01817	-5.7823	0.0011858	1.7525
LA vs HC	734.508	HMDB0012335	PS(14:0/18:1(9Z))	0.033568	-4.8968	0.00017906	1.9368
LA vs HC	736.501	HMDB0008847	PE(14:0/22:6(4Z,7Z,10Z,13Z,16Z,19Z))	0.10796	-3.2114	0.00025452	1.9063
LA vs HC	740.511	HMDB0007943	PC(15:0/18:4(6Z,9Z,12Z,15Z))	0.0069217	-7.1747	0.00010957	1.9769
LA vs HC	741.495	HMDB0115051	PA(18:4(6Z,9Z,12Z,15Z)/22:6(4Z,7Z,10Z,13Z,16Z,19Z))	0.006971	-7.1644	0.0026242	1.6573
LA vs HC	742.503	HMDB0007941	PC(15:0/18:3(6Z,9Z,12Z))	0.0080431	-6.958	2.03e-05	2.0953
LA vs HC	743.498	HMDB0010591	PG(16:1(9Z)/18:3(6Z,9Z,12Z))	0.011834	-6.4009	4.23e-05	2.0472
LA vs HC	746.525	HMDB0112425	PS(18:2(9Z,12Z)/15:0)	0.0075587	-7.0477	0.00049972	1.8432
LA vs HC	747.52	HMDB0010575	PG(16:0/18:2(9Z,12Z))	0.0068875	-7.1818	0.00020399	1.9257
LA vs HC	747.561	HMDB0010573	PG(16:0/18:1(11Z))	2.0121	1.0087	0.033377	1.2452
LA vs HC	748.506	HMDB0112284	PS(15:0/18:1(9Z))	0.0084056	-6.8944	0.0010055	1.7707
LA vs HC	748.542	HMDB0005780	PE(P-16:0/22:6(4Z,7Z,10Z,13Z,16Z,19Z))	0.063728	-3.9719	0.00040604	1.8633
LA vs HC	749.51	HMDB0012336	PS(14:0/18:2(9Z,12Z))	0.4117	-1.2803	0.00068981	1.8108
LA vs HC	750.502	HMDB0007918	PC(14:1(9Z)/20:5(5Z,8Z,11Z,14Z,17Z))	0.0062575	-7.3202	6.36e-05	2.0181
LA vs HC	750.525	HMDB0112372	PS(18:0/15:0)	0.058129	-4.1046	0.00025203	1.9072
LA vs HC	750.54	HMDB0009413	PE(20:4(5Z,8Z,11Z,14Z)/P-18:1(11Z))	0.4123	-1.2782	0.0016725	1.7128
LA vs HC	752.57	HMDB0005779	PE(P-18:0/20:4(5Z,8Z,11Z,14Z))	0.5144	-0.95903	0.048761	1.1637
LA vs HC	753.566	HMDB0114890	PA(18:0/22:4(7Z,10Z,13Z,16Z))	0.28275	-1.8224	0.00032375	1.8845
LA vs HC	754.529	HMDB0007883	PC(14:0/20:4(5Z,8Z,11Z,14Z))	0.050319	-4.3127	4.29e-05	2.0461
LA vs HC	756.542	HMDB0000564	PC(16:0/16:0)	0.11618	-3.1056	6.76e-05	2.0137
LA vs HC	757.404	HMDB0034327	Glucoconvallasaponin B	0.52958	-0.91708	0.029871	1.2678
LA vs HC	760.543	HMDB0012358	PS(16:0/18:2(9Z,12Z))	0.040523	-4.6251	0.0064109	1.5341
LA vs HC	762.513	HMDB0008979	PE(16:1(9Z)/22:6(4Z,7Z,10Z,13Z,16Z,19Z))	0.010015	-6.6416	0.00011552	1.9727
LA vs HC	764.519	HMDB0008946	PE(16:0/22:6(4Z,7Z,10Z,13Z,16Z,19Z))	0.011592	-6.4308	0.00042633	1.8587
LA vs HC	764.538	HMDB0012356	PS(16:0/18:0)	0.066861	-3.9027	1.08e-05	2.1331
LA vs HC	764.557	HMDB0008260	PC(18:4(6Z,9Z,12Z,15Z)/P-18:1(11Z))	0.39445	-1.3421	0.048869	1.1632
LA vs HC	765.453	HMDB0115221	PA(20:5(5Z,8Z,11Z,14Z,17Z)/22:6(4Z,7Z,10Z,13Z,16Z,19Z))	0.64864	-0.62452	0.030225	1.2655
LA vs HC	766.57	HMDB0007996	PC(16:0/P-18:1(11Z))	0.46148	-1.1157	0.0049981	1.5704
LA vs HC	768.587	HMDB0010572	PG(16:0/18:0)	0.52525	-0.92894	0.0037098	1.6118
LA vs HC	769.526	HMDB0010595	PG(16:1(9Z)/20:4(5Z,8Z,11Z,14Z))	0.028014	-5.1577	0.00066387	1.8147
LA vs HC	770.521	HMDB0112636	PS(20:4(5Z,8Z,11Z,14Z)/15:0)	0.0052942	-7.5614	0.0018455	1.701
LA vs HC	771.529	HMDB0010580	PG(16:0/20:4(5Z,8Z,11Z,14Z))	0.0086595	-6.8515	0.00022012	1.9191
LA vs HC	776.538	HMDB0112285	PS(15:0/20:1(11Z))	0.012762	-6.292	3.54e-05	2.0593
LA vs HC	777.516	HMDB0115087	PA(20:0/22:6(4Z,7Z,10Z,13Z,16Z,19Z))	0.0060378	-7.3718	0.0017962	1.7043
LA vs HC	778.539	HMDB0007892	PC(14:0/22:6(4Z,7Z,10Z,13Z,16Z,19Z))	0.022995	-5.4425	2.51e-06	2.2095
LA vs HC	779.427	HMDB0039561	Cynarasaponin F	0.45225	-1.1448	0.017725	1.3673
LA vs HC	779.553	HMDB0115112	PA(20:1(11Z)/22:4(7Z,10Z,13Z,16Z))	0.088389	-3.5	0.00081966	1.7927
LA vs HC	780.532	HMDB0012313	3-O-Sulfogalactosylceramide (d18:1/16:0)	0.077772	-3.6846	0.00064364	1.8179
LA vs HC	782.569	HMDB0007889	PC(14:0/22:4(7Z,10Z,13Z,16Z))	0.39152	-1.3528	0.0080543	1.4994
LA vs HC	784.549	HMDB0012361	PS(16:0/20:4(5Z,8Z,11Z,14Z))	0.071977	-3.7963	0.00056784	1.8306
LA vs HC	785.649	HMDB0042099	TG(14:0/15:0/16:1(9Z))	0.39534	-1.3388	0.0072482	1.5156
LA vs HC	786.539	HMDB0012360	PS(16:0/20:3(8Z,11Z,14Z))	0.0069134	-7.1764	8.71e-05	1.9947
LA vs HC	786.597	HMDB0000593	PC(18:1(9Z)/18:1(9Z))	0.46919	-1.0918	0.013089	1.4205
LA vs HC	787.604	HMDB0115109	PA(20:1(11Z)/22:0)	0.51428	-0.95938	0.04046	1.2047
LA vs HC	787.66	HMDB0012092	SM(d18:0/22:1(13Z))	0.53105	-0.91309	0.0069265	1.5225
LA vs HC	790.573	HMDB0008523	PC(20:5(5Z,8Z,11Z,14Z,17Z)/P-18:1(11Z))	0.51286	-0.96337	0.010171	1.4624
LA vs HC	792.537	HMDB0007958	PC(15:0/22:6(4Z,7Z,10Z,13Z,16Z,19Z))	0.015068	-6.0524	0.0012239	1.7489
LA vs HC	792.565	HMDB0012378	PS(18:0/18:0)	0.1015	-3.3004	0.00010079	1.9834
LA vs HC	793.54	HMDB0010599	PG(16:1(9Z)/22:6(4Z,7Z,10Z,13Z,16Z,19Z))	0.010379	-6.5901	0.00089664	1.7832
LA vs HC	799.538	HMDB0010581	PG(16:0/22:4(7Z,10Z,13Z,16Z))	0.015531	-6.0087	0.0029594	1.6418
LA vs HC	799.67	HMDB0011696	SM(d17:1/24:1(15Z))	0.50496	-0.98576	0.033836	1.2424
LA vs HC	800.539	HMDB0008248	PC(18:4(6Z,9Z,12Z,15Z)/20:5(5Z,8Z,11Z,14Z,17Z))	0.019739	-5.6628	7.16e-05	2.0095
LA vs HC	801.531	HMDB0115320	PA(22:2(13Z,16Z)/22:6(4Z,7Z,10Z,13Z,16Z,19Z))	0.00682	-7.196	0.00036111	1.8744
LA vs HC	801.685	HMDB0010707	CerP(d18:1/26:1(17Z))	0.40019	-1.3212	0.00064963	1.8169
LA vs HC	802.556	HMDB0112763	PS(22:2(13Z,16Z)/15:0)	0.6153	-0.70064	0.024187	1.3094
LA vs HC	806.566	HMDB0007921	PC(14:1(9Z)/22:2(13Z,16Z))	0.32987	-1.6001	0.0015942	1.7184
LA vs HC	807.632	HMDB0116641	PG(a-13:0/a-25:0)	0.37618	-1.4105	0.0047325	1.5781
LA vs HC	808.583	HMDB0007989	PC(16:0/22:5(4Z,7Z,10Z,13Z,16Z))	0.32602	-1.617	0.00016717	1.9426
LA vs HC	813.553	HMDB0061474	PE(DiMe(11,3)/DiMe(9,3))	0.017607	-5.8277	0.00068236	1.8119
LA vs HC	813.615	HMDB0115262	PA(22:0/22:2(13Z,16Z))	0.496	-1.0116	0.0061999	1.5391
LA vs HC	816.575	HMDB0112351	PS(16:0/22:2(13Z,16Z))	0.47925	-1.0611	0.0020163	1.6903
LA vs HC	816.596	HMDB0008753	PC(22:6(4Z,7Z,10Z,13Z,16Z,19Z)/P-18:1(11Z))	0.3723	-1.4255	0.00052145	1.839
LA vs HC	816.708	HMDB0009742	PE(24:0/P-18:0)	0.31974	-1.645	6.14e-05	2.0207
LA vs HC	820.563	HMDB0009243	PE(20:0/22:6(4Z,7Z,10Z,13Z,16Z,19Z))	0.12763	-2.97	0.00079087	1.7965
LA vs HC	821.549	HMDB0010629	PG(18:1(11Z)/22:6(4Z,7Z,10Z,13Z,16Z,19Z))	0.019907	-5.6506	0.0016728	1.7127
LA vs HC	822.569	HMDB0009212	PE(18:4(6Z,9Z,12Z,15Z)/24:1(15Z))	0.06928	-3.8514	0.00066774	1.8141
LA vs HC	823.548	HMDB0010614	PG(18:0/22:6(4Z,7Z,10Z,13Z,16Z,19Z))	0.012785	-6.2894	0.00057275	1.8297
LA vs HC	824.558	HMDB0061471	PE(DiMe(11,3)/DiMe(11,3))	0.093312	-3.4218	0.023664	1.3136
LA vs HC	825.471	HMDB0013472	PGP(16:0/16:0)	5.223	2.3849	0.0057544	1.55
LA vs HC	830.556	HMDB0008156	PC(18:2(9Z,12Z)/22:6(4Z,7Z,10Z,13Z,16Z,19Z))	0.017499	-5.8366	0.0040525	1.5997
LA vs HC	832.581	HMDB0008090	PC(18:1(11Z)/22:6(4Z,7Z,10Z,13Z,16Z,19Z))	0.35182	-1.5071	5.78e-05	2.0251
LA vs HC	833.647	HMDB0043679	TG(15:0/18:4(6Z,9Z,12Z,15Z)/18:4(6Z,9Z,12Z,15Z))	0.30742	-1.7017	0.0049387	1.5721
LA vs HC	835.663	HMDB0012107	SM(d18:1/24:1(15Z))	0.4876	-1.0362	0.0033159	1.6269
LA vs HC	836.596	HMDB0012315	3-O-Sulfogalactosylceramide (d18:1/20:0)	0.067345	-3.8923	2.58e-05	2.0802
LA vs HC	839.574	HMDB0000364	hyocholic acid	0.038156	-4.7119	0.0071391	1.5179
LA vs HC	840.573	HMDB0112437	PS(18:2(9Z,12Z)/22:2(13Z,16Z))	0.48064	-1.057	0.04258	1.1937
LA vs HC	842.563	HMDB0009603	PE(22:4(7Z,10Z,13Z,16Z)/22:5(4Z,7Z,10Z,13Z,16Z))	0.071188	-3.8122	0.00073207	1.8046
LA vs HC	852.574	HMDB0061472	PE(DiMe(11,3)/DiMe(11,5))	0.013729	-6.1866	3.44e-05	2.0612
LA vs HC	856.577	HMDB0008057	PC(18:0/22:6(4Z,7Z,10Z,13Z,16Z,19Z))	0.36123	-1.469	0.0003949	1.866
LA vs HC	856.582	HMDB0008387	PC(20:3(5Z,8Z,11Z)/22:6(4Z,7Z,10Z,13Z,16Z,19Z))	0.28261	-1.8231	0.0004025	1.8642
LA vs HC	857.507	HMDB0013505	PGP(18:0/18:1(11Z))	0.23554	-2.0859	0.0034117	1.6231
LA vs HC	857.68	HMDB0043681	TG(15:0/18:4(6Z,9Z,12Z,15Z)/20:5(5Z,8Z,11Z,14Z,17Z))	1.6143	0.69092	0.013789	1.4116
LA vs HC	858.593	HMDB0008354	PC(20:2(11Z,14Z)/22:6(4Z,7Z,10Z,13Z,16Z,19Z))	0.43174	-1.2118	0.00014834	1.9525
LA vs HC	859.538	HMDB0009787	PI(16:0/20:3(5Z,8Z,11Z))	0.57155	-0.80705	0.046705	1.1733
LA vs HC	866.579	HMDB0061478	PE(DiMe(11,3)/MonoMe(13,5))	0.029677	-5.0745	0.0040473	1.5999
LA vs HC	881.625	HMDB0061396	PC(DiMe(11,3)/MonoMe(11,5))	0.043052	-4.5378	0.0023829	1.6695
LA vs HC	882.603	HMDB0008649	PC(22:4(7Z,10Z,13Z,16Z)/22:6(4Z,7Z,10Z,13Z,16Z,19Z))	0.030988	-5.0122	0.00058109	1.8282
LA vs HC	885.667	HMDB0001072	Ubidecarenone	0.38545	-1.3754	0.037223	1.2225
LA vs HC	888.597	HMDB0112785	PS(22:2(13Z,16Z)/22:6(4Z,7Z,10Z,13Z,16Z,19Z))	0.017137	-5.8668	0.0097369	1.4694
LA vs HC	893.653	HMDB0035641	3-Hydroxysintaxanthin	6.7949	2.7645	0.024706	1.3053
LA vs HC	893.654	HMDB0055503	TG(18:4(6Z,9Z,12Z,15Z)/18:4(6Z,9Z,12Z,15Z)/20:5(5Z,8Z,11Z,14Z,17Z))	5.8073	2.5379	0.027778	1.2824
LA vs HC	896.612	HMDB0112730	PS(22:0/22:4(7Z,10Z,13Z,16Z))	0.035286	-4.8248	3.72e-07	2.2902
LA vs HC	915.63	HMDB0009817	PI(18:0/22:4(10Z,13Z,16Z,19Z))	0.03484	-4.8431	0.030604	1.263
LA vs HC	922.631	HMDB0061496	PE(DiMe(13,5)/MonoMe(13,5))	0.0063792	-7.2924	0.010371	1.4592
LA vs HC	936.637	HMDB0061491	PE(DiMe(13,5)/DiMe(13,5))	0.0022462	-8.7983	0.0005907	1.8266
LA vs HC	954.657	HMDB0012237	Inositol-P-ceramide	0.023965	-5.3829	0.000661	1.8152
LA vs HC	1081.56	HMDB0029769	Isoeruboside B	3.8361	1.9396	0.0041768	1.5956
LA vs HC	1127.68	HMDB0011914	Ganglioside GM3 (d18:0/14:0)	0.64687	-0.62845	0.047573	1.1692
LA vs IA	72.0826	HMDB0031641	Pyrrolidine	2.5928	1.3745	0.049869	1.5061
LA vs IA	74.0968	HMDB0031321	Butylamine	0.63447	-0.65638	0.0037081	2.0952
LA vs IA	83.0499	HMDB0001184	Methyl propenyl ketone	0.53138	-0.9122	0.049231	1.5099
LA vs IA	100.024	HMDB0029555	4,5-Dihydro-2-methylthiazole	0.27881	-1.8427	0.013689	1.8365
LA vs IA	115.041	HMDB0000019	alpha-Ketoisovaleric acid	0.27939	-1.8396	0.0334	1.6185
LA vs IA	125.099	HMDB0013809	(E)-2-octenal	2.7442	1.4564	0.041864	1.5564
LA vs IA	128.037	HMDB0000267	L-5-Oxoproline	1.5186	0.60274	0.049995	1.5054
LA vs IA	129.054	HMDB0000695	Ketoleucine	0.46636	-1.1005	0.007686	1.9585
LA vs IA	129.056	HMDB0000491	3-Methyl-2-oxovaleric acid	0.46147	-1.1157	0.0083777	1.9411
LA vs IA	131.071	HMDB0000665	2-Hydroxy-4-methylpentanoic acid	0.65286	-0.61514	0.032865	1.6228
LA vs IA	134.059	HMDB0000682	INDOXYL SULFATE	0.45375	-1.14	0.041092	1.5616
LA vs IA	141.959	HMDB0001096	Carbamoyl phosphate	2.2624	1.1779	0.023205	1.7124
LA vs IA	142.021	HMDB0000224	O-Phosphocolamine	0.55577	-0.84745	0.036039	1.5979
LA vs IA	145.049	HMDB0000448	Adipic acid	0.49671	-1.0095	0.014663	1.8211
LA vs IA	146.024	HMDB0031004	Diatretin 2	0.45239	-1.1444	0.0078349	1.9546
LA vs IA	159.066	HMDB0000555	3-Methyladipic acid	1.5374	0.62049	0.02843	1.6609
LA vs IA	164.116	HMDB0030386	MYOSMINE	1.8338	0.8748	0.01556	1.8076
LA vs IA	165.041	HMDB0000539	Arabinonic acid	0.5793	-0.78761	0.031956	1.6303
LA vs IA	165.978	HMDB0030524	2(3H)-Benzothiazolethione	0.49513	-1.0141	0.0031438	2.1239
LA vs IA	169.087	HMDB0030471	1,4-Ipomeadiol	6.0176	2.5892	0.048423	1.5147
LA vs IA	176.068	HMDB0012271	O-Ureidohomoserine	0.45081	-1.1494	0.0037	2.0956
LA vs IA	178.056	HMDB0029442	(R)C(R)S-S-Propylcysteine sulfoxide	0.55495	-0.84956	0.030699	1.6409
LA vs IA	195.067	HMDB0029645	Xanthoxylin	0.64447	-0.63381	0.041535	1.5586
LA vs IA	199.098	HMDB0000603	cis-4-Decenedioic acid	0.52024	-0.94275	0.04508	1.5354
LA vs IA	199.132	HMDB0032662	(S)-9-Hydroxy-10-undecenoic acid	3.1978	1.6771	0.012464	1.8572
LA vs IA	199.17	HMDB0000638	Dodecanoic acid	1.5273	0.61101	0.046755	1.5249
LA vs IA	207.085	HMDB0000684	Kynurenine	0.64611	-0.63016	0.027	1.6742
LA vs IA	207.111	HMDB0030762	Ethyl trans-p-methoxycinnamate	0.35926	-1.4769	0.032834	1.6231
LA vs IA	213.021	HMDB0001031	2-Deoxyribose 5-phosphate	0.34157	-1.5497	0.030676	1.6411
LA vs IA	213.055	HMDB0032018	Phenyl salicylate	0.62677	-0.67399	0.048041	1.517
LA vs IA	213.076	HMDB0004822	Methyl bisnorbiotinyl ketone	1.636	0.71015	0.038248	1.5816
LA vs IA	220.098	HMDB0031770	Carbofuran	0.4712	-1.0856	0.036833	1.592
LA vs IA	223.097	HMDB0030703	Dhelwangin	0.49267	-1.0213	0.033017	1.6216
LA vs IA	223.134	HMDB0036583	Methyl Jasmonic acid	9.4786	3.2447	0.038793	1.5777
LA vs IA	227.166	HMDB0035881	11-Hydroxy-9-tridecenoic acid	1.5359	0.61911	0.0256	1.6878
LA vs IA	228.04	HMDB0001128	5-Phosphoribosylamine	5.2238	2.3851	0.02358	1.7084
LA vs IA	239.072	HMDB0032559	Dinoseb	4.2356	2.0826	0.038291	1.5813
LA vs IA	240.004	HMDB0006512	3-Mercaptolactate-cysteine disulfide	2.3237	1.2164	0.04798	1.5174
LA vs IA	243.16	HMDB0002327	1,11-Undecanedicarboxylic acid	5.6608	2.501	0.039968	1.5694
LA vs IA	243.197	HMDB0002261	2-Hydroxymyristic acid	1.5643	0.64549	0.037161	1.5896
LA vs IA	244.006	HMDB0000881	Xanthurenic Acid	3.1951	1.6758	0.042437	1.5526
LA vs IA	245.066	HMDB0060406	5'-Deoxy-5-fluorouridine	8.5615	3.0979	0.044626	1.5383
LA vs IA	246.073	HMDB0028727	Asparaginylaspartic acid	0.2279	-2.1335	0.013809	1.8345
LA vs IA	248.971	HMDB0126639	3,5-dihydroxy-4-(sulfooxy)benzoic acid	0.38913	-1.3617	0.02268	1.718
LA vs IA	251.114	HMDB0028893	Histidylproline	0.60754	-0.71894	0.034912	1.6066
LA vs IA	253.196	HMDB0000077	Dehydroepiandrosterone	0.28339	-1.8191	0.048833	1.5122
LA vs IA	256.192	HMDB0013272	N-Lauroylglycine	0.64539	-0.63175	0.041708	1.5575
LA vs IA	257.176	HMDB0000872	Tetradecanedioic acid	3.2326	1.6927	0.04829	1.5155
LA vs IA	259.13	HMDB0011170	gamma-Glutamylisoleucine	3.5884	1.8433	0.024434	1.6995
LA vs IA	265.147	HMDB0030104	Humulinic acid A	0.33904	-1.5605	0.047925	1.5177
LA vs IA	267.159	HMDB0036150	4,11,13,15-Tetrahydroridentin B	1.6845	0.75231	0.015975	1.8015
LA vs IA	271.036	HMDB0029372	2'-Hydroxydaidzein	2.5705	1.3621	0.016637	1.7921
LA vs IA	276.103	HMDB0028803	Glutaminylmethionine	50.579	5.6605	0.030192	1.6453
LA vs IA	281.159	HMDB0134624	5-hydroxy-1,7-diphenylheptan-3-one	0.50217	-0.99375	0.019535	1.7543
LA vs IA	285.067	HMDB0060791	6-Thioinosinic acid	1.9072	0.93148	0.044433	1.5395
LA vs IA	293.143	HMDB0030555	Tocopheronic acid	2.2992	1.2011	0.019022	1.7607
LA vs IA	294.01	HMDB0014724	Diclofenac	0.44392	-1.1716	0.039018	1.5761
LA vs IA	295.227	HMDB0004668	13-OxoODE	3.0856	1.6255	0.01222	1.8616
LA vs IA	295.228	HMDB0004667	13-HODE	3.7436	1.9044	0.030009	1.6469
LA vs IA	301.215	HMDB0061925	dehydroabietic acid	3.3333	1.737	0.049515	1.5082
LA vs IA	305.08	HMDB0031870	gamma-Glutamyl-S-(1-propenyl)cysteine sulfoxide	1.644	0.71721	0.048267	1.5156
LA vs IA	305.25	HMDB0002925	Dihomo-gamma-linolenic acid	0.61952	-0.69077	0.042098	1.5548
LA vs IA	307.191	HMDB0029852	Methylgingerol	1.6932	0.75972	0.0015821	2.2349
LA vs IA	310.212	HMDB0013325	2-trans,4-cis-Decadienoylcarnitine	1.5427	0.62542	0.016671	1.7917
LA vs IA	311.223	HMDB0003871	13-L-Hydroperoxylinoleic acid	2.8964	1.5342	0.023176	1.7127
LA vs IA	313.166	HMDB0029848	(-)-trans-Carveol glucoside	28.459	4.8308	0.033093	1.621
LA vs IA	317.213	HMDB0035710	Cafestol	1.9998	0.99983	0.031807	1.6315
LA vs IA	321.243	HMDB0005045	15(S)-Hydroxyeicosatrienoic acid	2.0725	1.0514	0.034573	1.6092
LA vs IA	325.182	HMDB0003039	Isoacitretin	14.649	3.8727	0.014687	1.8207
LA vs IA	325.217	HMDB0014439	Etonogestrel	2.1368	1.0954	0.030624	1.6415
LA vs IA	327.231	HMDB0060707	15beta-Hydroxydesogestrel	2.1206	1.0844	0.021936	1.7262
LA vs IA	327.259	HMDB0011534	MG(0:0/16:1(9Z)/0:0)	0.54659	-0.87146	0.0094134	1.9171
LA vs IA	328.248	HMDB0062737	(9E)-10-nitrooctadecenoic Acid	0.53812	-0.894	0.041354	1.5599
LA vs IA	329.233	HMDB0004708	9,12,13-TriHOME	3.8601	1.9486	0.030342	1.644
LA vs IA	329.248	HMDB0002183	Docosahexaenoic acid	1.6275	0.70265	0.026258	1.6813
LA vs IA	331.128	HMDB0060831	meta-O-Dealkylated flecainide	0.42784	-1.2249	0.038448	1.5802
LA vs IA	335.22	HMDB0006772	adrenosterone	3.6941	1.8852	0.034223	1.6119
LA vs IA	342.336	HMDB0013308	Stearoylglycine	0.63718	-0.65024	0.022759	1.7172
LA vs IA	343.23	HMDB0010213	17-HDoHE	4.6866	2.2286	0.03232	1.6273
LA vs IA	347.087	HMDB0133270	2-hydroxy-3-[3-(4-hydroxy-3-methylbut-2-en-1-yl)-4-(sulfooxy)phenyl]propanoic acid	1.6359	0.71012	0.047769	1.5187
LA vs IA	351.011	HMDB0030552	Thelephoric acid	4.7076	2.235	0.045346	1.5337
LA vs IA	353.143	HMDB0029319	1-Methoxyphaseollidin	0.50796	-0.97721	0.0337	1.6161
LA vs IA	357.082	HMDB0041720	Dihydrocaffeic acid 3-O-glucuronide	9.485	3.2456	0.04184	1.5566
LA vs IA	361.236	HMDB0010214	19,20-DiHDPA	2.8006	1.4857	0.0093901	1.9176
LA vs IA	365.107	HMDB0060982	hydroxytorsemide	0.5834	-0.77745	0.049635	1.5075
LA vs IA	365.16	HMDB0035104	Diacetoxyscirpenol	4.6797	2.2264	0.024847	1.6953
LA vs IA	365.233	HMDB0000314	3b-Allotetrahydrocortisol	132.8	7.0531	0.043339	1.5466
LA vs IA	367.157	HMDB0001032	Dehydroisoandrosterone sulfate	0.16786	-2.5747	0.023746	1.7067
LA vs IA	367.187	HMDB0114764	LysoPA(i-13:0/0:0)	2.5969	1.3768	0.010319	1.8979
LA vs IA	369.124	HMDB0001204	trans-3-Hydroxycotinine glucuronide	2.4406	1.2872	0.012698	1.8532
LA vs IA	369.185	HMDB0032841	5-Megastigmen-7-yne-3,9-diol 9-glucoside	0.1462	-2.774	0.044554	1.5387
LA vs IA	369.264	HMDB0003180	Cortol	0.64039	-0.64299	0.0066229	1.9878
LA vs IA	371.103	HMDB0041733	Ferulic acid 4-O-glucuronide	1.7627	0.81781	0.012689	1.8533
LA vs IA	372.312	HMDB0005066	Tetradecanoylcarnitine	0.46686	-1.0989	0.037824	1.5847
LA vs IA	379.255	HMDB0002082	Bisnorcholic acid	3.2215	1.6877	0.0057724	2.0143
LA vs IA	381.077	HMDB0128616	1-oxo-1H-isochromene-3-carboxylic acid	0.46609	-1.1013	0.033411	1.6184
LA vs IA	383.153	HMDB0000386	3b,16a-Dihydroxyandrostenone sulfate	0.33849	-1.5628	0.040849	1.5633
LA vs IA	383.196	HMDB0061005	repaglinide aromatic amine	0.20054	-2.318	0.00132	2.2622
LA vs IA	385.177	HMDB0029772	Corchoionol C 9-glucoside	0.064041	-3.9649	0.022052	1.7249
LA vs IA	387.182	HMDB0030711	Cyclomammein	0.20861	-2.2611	0.016678	1.7916
LA vs IA	387.217	HMDB0060746	3-keto-Digoxigenin	2.7675	1.4686	0.03309	1.621
LA vs IA	391.226	HMDB0007003	CPA(16:0/0:0)	0.42747	-1.2261	0.020849	1.7386
LA vs IA	393.178	HMDB0031690	cis-3-Hexenyl b-primeveroside	10.455	3.3861	0.022381	1.7213
LA vs IA	395.188	HMDB0000774	Pregnenolone sulfate	8.8683	3.1487	0.047175	1.5223
LA vs IA	397.18	HMDB0034575	3'-Hydroxy-T2-triol	0.5466	-0.87145	0.049842	1.5062
LA vs IA	397.218	HMDB0060869	Ramipril Diketopiperazine	10.801	3.433	0.023757	1.7065
LA vs IA	401.241	HMDB0030407	Merodesmosine	0.49183	-1.0238	0.021515	1.731
LA vs IA	415.209	HMDB0034662	Dihydrofukinolide	0.59774	-0.7424	0.037788	1.585
LA vs IA	417.075	HMDB0029261	Kaempferol 3-O-arabinoside	5.8272	2.5428	0.037686	1.5857
LA vs IA	420.251	HMDB0038568	PC-M6	1.8945	0.92185	0.044898	1.5365
LA vs IA	421.337	HMDB0001457	5beta-Cholestane-3alpha,7alpha,12alpha-triol	0.63685	-0.65097	0.0077237	1.9575
LA vs IA	422.325	HMDB0006318	Gamma-linolenyl carnitine	0.33405	-1.5819	0.038252	1.5816
LA vs IA	424.343	HMDB0006461	Linoelaidylcarnitine	0.43629	-1.1966	0.017637	1.7785
LA vs IA	435.281	HMDB0037511	Butyl oleate sulfate	2.2497	1.1697	0.011073	1.8829
LA vs IA	446.058	HMDB0011118	Se-Adenosylselenomethionine	8.4621	3.081	0.023323	1.7111
LA vs IA	447.135	HMDB0031586	7-Hydroxy-8-O-methylaloin B	19.007	4.2484	0.033859	1.6148
LA vs IA	448.164	HMDB0061144	Hydromorphone-3-glucoside	0.39385	-1.3443	0.013996	1.8315
LA vs IA	448.347	HMDB0006455	Arachidonoylcarnitine	0.37239	-1.4251	0.040938	1.5627
LA vs IA	449.199	HMDB0004486	Geranylgeranyl-PP	0.1467	-2.769	0.0090334	1.9256
LA vs IA	452.074	HMDB0060858	o-O-sulfate rosiglitazone	37.09	5.213	0.046551	1.5261
LA vs IA	453.189	HMDB0035031	Desoxylimonin	36.158	5.1762	0.028488	1.6604
LA vs IA	456.407	HMDB0006460	Arachidyl carnitine	0.21667	-2.2064	0.021433	1.7319
LA vs IA	457.313	HMDB0033728	Pubesenolide	0.46211	-1.1137	0.0034964	2.1055
LA vs IA	465.298	HMDB0062315	1-eicosanoyl-glycero-3-phosphate	7.5502	2.9165	0.039697	1.5713
LA vs IA	471.241	HMDB0002522	Chenodeoxycholic acid sulfate	0.58146	-0.78226	0.031349	1.6354
LA vs IA	475.052	HMDB0030559	m-Trigallic acid	2.5734	1.3637	0.022343	1.7217
LA vs IA	479.337	HMDB0034086	Dolicholide	0.39402	-1.3436	0.0029182	2.1366
LA vs IA	483.181	HMDB0030550	Thamnosin	25.505	4.6727	0.035706	1.6005
LA vs IA	487.24	HMDB0002421	7-Sulfocholic acid	0.45196	-1.1457	0.016948	1.7879
LA vs IA	487.326	HMDB0036884	7',8'-Dihydro-8'-hydroxycitraniaxanthin	0.53881	-0.89216	0.031306	1.6357
LA vs IA	503.272	HMDB0029339	Ceanothine B	0.47727	-1.0671	0.022829	1.7164
LA vs IA	511.187	HMDB0034342	Physalin M	0.61115	-0.71041	0.04764	1.5194
LA vs IA	515.366	HMDB0034529	16-Acetylpriverogenin A	0.42522	-1.2337	0.0096905	1.9111
LA vs IA	520.265	HMDB0005777	Morphiceptin	3.7596	1.9106	0.030043	1.6466
LA vs IA	523.242	HMDB0030505	Bargustanine	0.59367	-0.75227	0.031608	1.6332
LA vs IA	523.295	HMDB0037381	Physangulide	2.5845	1.3699	0.022606	1.7188
LA vs IA	537.078	HMDB0030832	Amentoflavone	4.0036	2.0013	0.0090616	1.925
LA vs IA	540.332	0	LPC 16:0	1.8003	0.84827	0.020548	1.7422
LA vs IA	550.044	HMDB0013617	Lipoyl-GMP	115.33	6.8496	0.039136	1.5753
LA vs IA	551.25	HMDB0030623	Bipindogulomethyloside	0.39033	-1.3572	0.021099	1.7357
LA vs IA	554.248	HMDB0030317	Petasinoside	0.40552	-1.3022	0.037366	1.588
LA vs IA	557.187	HMDB0034402	Physalin I	0.48137	-1.0548	0.045304	1.534
LA vs IA	559.061	HMDB0037333	8-Hydroxyluteolin 4'-methyl ether 8-glucoside-3'-sulfate	0.47428	-1.0762	0.043846	1.5433
LA vs IA	559.39	HMDB0007048	DG(14:1(9Z)/18:4(6Z,9Z,12Z,15Z)/0:0)	0.46176	-1.1148	0.022563	1.7193
LA vs IA	567.387	HMDB0002020	3'-Hydroxy-e,e-caroten-3-one	0.37505	-1.4148	0.0090073	1.9262
LA vs IA	570.303	HMDB0012986	Kinetensin 4-7	3.2849	1.7159	0.012516	1.8563
LA vs IA	580.298	HMDB0002486	Taurochenodeoxycholate-3-sulfate	0.66415	-0.59042	0.023953	1.7045
LA vs IA	581.245	HMDB0001008	Biliverdin	0.29298	-1.7711	0.02964	1.6501
LA vs IA	587.329	HMDB0036842	Hydratopyrrhoxanthinol	0.57238	-0.80495	0.044645	1.5382
LA vs IA	601.331	HMDB0040671	Physapruin B	0.43849	-1.1894	0.0083847	1.9409
LA vs IA	617.42	HMDB0037789	Crassostrea Secocarotenoid	0.43904	-1.1876	0.0047568	2.0505
LA vs IA	617.444	HMDB0035509	Tsugarioside B	0.52666	-0.92507	0.049099	1.5107
LA vs IA	625.323	HMDB0034091	Ponasteroside A	0.57953	-0.78705	0.018566	1.7664
LA vs IA	627.366	HMDB0240260	LysoPI(20:0/0:0)	11.842	3.5659	0.043997	1.5423
LA vs IA	629.144	HMDB0012206	CMP-N-glycoloylneuraminate	0.46599	-1.1016	0.046074	1.5291
LA vs IA	635.349	HMDB0037904	Madlongiside C	0.61669	-0.69738	0.033223	1.6199
LA vs IA	644.487	HMDB0004969	GlcCer(d18:1/12:0)	18.214	4.187	0.031264	1.6361
LA vs IA	645.446	HMDB0114779	PA(14:0/18:2(9Z,12Z))	0.52847	-0.92012	0.035673	1.6007
LA vs IA	649.368	HMDB0040650	3-trans-Caffeoyltormentic acid	0.35815	-1.4814	0.0030652	2.1282
LA vs IA	651.14	HMDB0059997	Dihyroxy-1H-indole glucuronide I	0.42356	-1.2394	0.039576	1.5722
LA vs IA	663.383	HMDB0031837	3-O-trans-Feruloyleuscaphic acid	0.58353	-0.77713	0.026473	1.6792
LA vs IA	672.426	HMDB0008823	PE(14:0/15:0)	1.6667	0.737	0.042936	1.5493
LA vs IA	676.483	HMDB0007867	PC(14:0/14:1(9Z))	0.44724	-1.1609	0.040719	1.5642
LA vs IA	685.436	HMDB0115509	PA(15:0/20:3(8Z,11Z,14Z))	0.63896	-0.64619	0.030961	1.6387
LA vs IA	689.55	HMDB0013462	SM(d18:0/14:1(9Z)(OH))	0.53481	-0.9029	0.025383	1.6899
LA vs IA	690.495	HMDB0007901	PC(14:1(9Z)/15:0)	0.48909	-1.0318	0.041803	1.5568
LA vs IA	692.451	HMDB0112275	PS(14:1(9Z)/15:0)	2.9338	1.5528	0.041086	1.5617
LA vs IA	698.477	HMDB0114823	PA(15:0/20:5(5Z,8Z,11Z,14Z,17Z))	0.4689	-1.0927	0.043895	1.543
LA vs IA	719.492	HMDB0010586	PG(16:1(9Z)/16:1(9Z))	0.45743	-1.1284	0.016884	1.7887
LA vs IA	720.494	HMDB0112282	PS(15:0/16:1(9Z))	0.44338	-1.1734	0.03981	1.5705
LA vs IA	721.577	HMDB0007672	DG(22:2(13Z,16Z)/22:6(4Z,7Z,10Z,13Z,16Z,19Z)/0:0)	0.38652	-1.3714	0.0013459	2.2593
LA vs IA	722.492	HMDB0112281	PS(15:0/16:0)	0.3326	-1.5881	0.018319	1.7696
LA vs IA	723.407	HMDB0030914	Alliospiroside C	0.53823	-0.89371	0.014334	1.8262
LA vs IA	730.598	HMDB0010704	CerP(d18:1/24:0)	0.53428	-0.90433	0.0058141	2.0129
LA vs IA	747.561	HMDB0010573	PG(16:0/18:1(11Z))	2.4754	1.3077	0.0090453	1.9254
LA vs IA	748.542	HMDB0005780	PE(P-16:0/22:6(4Z,7Z,10Z,13Z,16Z,19Z))	0.49073	-1.027	0.045544	1.5324
LA vs IA	757.55	HMDB0114889	PA(18:0/22:2(13Z,16Z))	2.8335	1.5026	0.049426	1.5087
LA vs IA	759.581	HMDB0114937	PA(18:1(9Z)/22:0)	0.575	-0.79836	0.032479	1.626
LA vs IA	765.453	HMDB0115221	PA(20:5(5Z,8Z,11Z,14Z,17Z)/22:6(4Z,7Z,10Z,13Z,16Z,19Z))	0.63281	-0.66014	0.015933	1.8021
LA vs IA	767.439	HMDB0040745	Polypodoside C	0.61223	-0.70786	0.038503	1.5798
LA vs IA	773.653	HMDB0011267	PC(P-18:0/P-18:1(11Z))	0.60343	-0.72875	0.03153	1.6338
LA vs IA	778.539	HMDB0007892	PC(14:0/22:6(4Z,7Z,10Z,13Z,16Z,19Z))	0.55625	-0.84619	0.041886	1.5563
LA vs IA	779.427	HMDB0039561	Cynarasaponin F	0.56422	-0.82566	0.048455	1.5145
LA vs IA	780.532	HMDB0012313	3-O-Sulfogalactosylceramide (d18:1/16:0)	0.48849	-1.0336	0.048181	1.5162
LA vs IA	782.569	HMDB0007889	PC(14:0/22:4(7Z,10Z,13Z,16Z))	0.46492	-1.1049	0.0064516	1.9929
LA vs IA	787.66	HMDB0012092	SM(d18:0/22:1(13Z))	0.60771	-0.71855	0.037048	1.5904
LA vs IA	796.572	HMDB0007955	PC(15:0/22:4(7Z,10Z,13Z,16Z))	0.61266	-0.70684	0.0038324	2.0894
LA vs IA	801.685	HMDB0010707	CerP(d18:1/26:1(17Z))	0.54015	-0.88858	0.016316	1.7967
LA vs IA	806.571	HMDB0007991	PC(16:0/22:6(4Z,7Z,10Z,13Z,16Z,19Z))	0.59658	-0.7452	0.033948	1.6141
LA vs IA	807.632	HMDB0116641	PG(a-13:0/a-25:0)	0.63816	-0.64801	0.02636	1.6803
LA vs IA	810.519	HMDB0010165	PS(18:0/20:4(8Z,11Z,14Z,17Z))	3.1815	1.6697	0.037658	1.5859
LA vs IA	810.587	HMDB0007988	PC(16:0/22:4(7Z,10Z,13Z,16Z))	0.59187	-0.75665	0.022485	1.7202
LA vs IA	813.615	HMDB0115262	PA(22:0/22:2(13Z,16Z))	0.61648	-0.69788	0.031347	1.6354
LA vs IA	816.596	HMDB0008753	PC(22:6(4Z,7Z,10Z,13Z,16Z,19Z)/P-18:1(11Z))	0.66042	-0.59855	0.041542	1.5586
LA vs IA	816.708	HMDB0009742	PE(24:0/P-18:0)	0.40987	-1.2868	0.0035752	2.1016
LA vs IA	825.471	HMDB0013472	PGP(16:0/16:0)	3.174	1.6663	0.017732	1.7773
LA vs IA	832.581	HMDB0008090	PC(18:1(11Z)/22:6(4Z,7Z,10Z,13Z,16Z,19Z))	0.52866	-0.91958	0.011791	1.8693
LA vs IA	833.647	HMDB0043679	TG(15:0/18:4(6Z,9Z,12Z,15Z)/18:4(6Z,9Z,12Z,15Z))	0.58903	-0.76359	0.018321	1.7696
LA vs IA	835.658	HMDB0060249	3-Decaprenyl-4,5-dihydroxybenzoate	0.53585	-0.90011	0.049363	1.5091
LA vs IA	835.663	HMDB0012107	SM(d18:1/24:1(15Z))	0.5565	-0.84554	0.018065	1.7729
LA vs IA	840.696	HMDB0008026	PC(16:1(9Z)/24:1(15Z))	1.6291	0.70403	0.014176	1.8287
LA vs IA	856.577	HMDB0008057	PC(18:0/22:6(4Z,7Z,10Z,13Z,16Z,19Z))	0.47666	-1.069	0.0037101	2.0951
LA vs IA	856.582	HMDB0008387	PC(20:3(5Z,8Z,11Z)/22:6(4Z,7Z,10Z,13Z,16Z,19Z))	0.57646	-0.7947	0.00909	1.9244
LA vs IA	857.507	HMDB0013505	PGP(18:0/18:1(11Z))	0.45865	-1.1245	0.0059874	2.0073
LA vs IA	877.538	HMDB0013483	PGP(16:0/22:4(7Z,10Z,13Z,16Z))	2.7106	1.4386	0.0022236	2.1815
LA vs IA	901.543	HMDB0013516	PGP(18:0/22:6(4Z,7Z,10Z,13Z,16Z,19Z))	1.7094	0.7735	0.037744	1.5853
LA vs IA	1081.56	HMDB0029769	Isoeruboside B	4.1603	2.0567	0.0041423	2.0756

## Sheet: Supplementary Data 1.3
Supplementary Data 1.3 Differentially expressed lipids
Groups	Compound_name	FC	log2(FC)	P value	VIP		HC: healthy control; IA: inactivity; LA: low disease activity; HA: high disease activity; FC: fold change;VIP: Variable important in projection;
IA vs HC	ACar 18:1;	0.012605	-6.3099	0.011861	1.295
IA vs HC	ACar 23:6;	0.046084	-4.4396	5.05e-05	1.8334
IA vs HC	Cer-NS d37:2; Cer-NS d19:1/18:1;	13.108	3.7124	1.32e-05	1.9118
IA vs HC	Cer-NS d40:1; Cer-NS d18:1/22:0;	4.1363	2.0483	0.028928	1.1483
IA vs HC	Cer-NS d42:1; Cer-NS d18:1/24:0;	0.0085054	-6.8774	0.00034666	1.6925
IA vs HC	Cer-OS d35:1; Cer-OS d21:1/14:0;	4.0153	2.0055	0.0017034	1.5414
IA vs HC	Cer-OS d42:1; Cer-OS d18:1/24:0;	25.635	4.6801	0.00038763	1.683
IA vs HC	DAG 31:1e; DAG 15:0e/16:1;	0.17883	-2.4833	6.8e-11	2.2444
IA vs HC	DAG 31:1e; DAG 17:0e/14:1;	0.043923	-4.5089	8.93e-16	2.3212
IA vs HC	DAG 32:0; DAG 16:0-16:0;	6.1565	2.6221	0.00056871	1.6494
IA vs HC	DAG 34:0; DAG 16:0-18:0;	4.0604	2.0216	0.0014723	1.5569
IA vs HC	DAG 34:1; DAG 16:0-18:1;	4.0046	2.0016	0.033025	1.1241
IA vs HC	DAG 36:4; DAG 18:2-18:2;	7.3395	2.8757	0.031505	1.1327
IA vs HC	DGCC 19:0;	2.1791	1.1237	0.044801	1.0656
IA vs HC	DGCC 22:1;	0.37507	-1.4148	0.0067615	1.3752
IA vs HC	FA 16:0;	12.376	3.6295	0.0013217	1.5681
IA vs HC	FA 17:1;	5.0731	2.3429	0.016412	1.2445
IA vs HC	FA 18:0;	0.20109	-2.3141	1e-05	1.9261
IA vs HC	FA 22:5;	38.898	5.2816	0.014833	1.2606
IA vs HC	FA 25:0;	11.597	3.5357	4.72e-05	1.8378
IA vs HC	FA 28:0;	4.3093	2.1074	0.0099616	1.3208
IA vs HC	FA 29:0;	3.1871	1.6722	0.0055898	1.4006
IA vs HC	FA 30:0;	2.7272	1.4474	0.047192	1.0552
IA vs HC	FA 31:0;	0.21012	-2.2507	0.00095692	1.6005
IA vs HC	FA 32:0;	0.069109	-3.855	1.5e-06	2.0124
IA vs HC	FA 32:8;	0.17934	-2.4792	0.0015763	1.5497
IA vs HC	FA 34:6;	7.0305	2.8136	0.004265	1.4352
IA vs HC	FA 36:0;	0.091872	-3.4442	1.08e-07	2.1023
IA vs HC	FA 40:5;	0.080643	-3.6323	3.5e-09	2.1838
IA vs HC	FA 42:6;	17.339	4.116	0.0021787	1.5145
IA vs HC	FAHFA 40:0; FAHFA 18:0/22:0;	0.047147	-4.4067	5.94e-05	1.8231
IA vs HC	HexCer-EOS d44:5;	3.0881	1.6267	0.0040687	1.441
IA vs HC	HexCer-NS d40:1; HexCer-NS d21:1/19:0;	0.03404	-4.8766	4.05e-05	1.8473
IA vs HC	HexCer-NS d41:1;	0.18859	-2.4066	8.67e-05	1.7977
IA vs HC	HexCer-NS d42:1;	0.26046	-1.9409	0.038551	1.0949
IA vs HC	HexCer-NS d42:2;	21.053	4.396	0.0026728	1.4913
IA vs HC	HexCer-NS d47:11;	32.041	5.0018	0.0077926	1.3557
IA vs HC	LDGCC 30:8;	0.29186	-1.7766	0.0017328	1.5396
IA vs HC	LDGCC 32:8;	0.12456	-3.005	4.4e-05	1.8421
IA vs HC	LPC 15:1-SN1;	0.02573	-5.2804	0.00070315	1.6299
IA vs HC	LPC 16:0;	0.039015	-4.6798	0.016544	1.2432
IA vs HC	LPC 16:0-SN1;	7.6946	2.9438	0.047661	1.0532
IA vs HC	LPC 17:0;	0.0892	-3.4868	0.0083133	1.3467
IA vs HC	LPC 17:0-SN1;	23.864	4.5767	0.0157	1.2516
IA vs HC	LPC 17:1-SN1;	0.1959	-2.3518	0.030131	1.1409
IA vs HC	LPC 18:0;	0.024054	-5.3776	0.00067996	1.633
IA vs HC	LPC 18:1;	0.06239	-4.0025	0.014636	1.2627
IA vs HC	LPC 18:1-SN1;	0.023395	-5.4177	0.028849	1.1487
IA vs HC	LPC 18:3;	0.17922	-2.4802	0.018616	1.2241
IA vs HC	LPC 19:0-SN1;	0.067344	-3.8923	0.019485	1.2165
IA vs HC	LPC 20:0;	0.043437	-4.5249	0.016397	1.2447
IA vs HC	LPC 20:0-SN1;	0.022457	-5.4767	0.018373	1.2262
IA vs HC	LPC 20:1-SN1;	0.035797	-4.804	0.03172	1.1315
IA vs HC	LPC 20:2;	0.13776	-2.8598	0.027633	1.1565
IA vs HC	LPC 20:5-SN1;	0.31064	-1.6867	0.040397	1.0859
IA vs HC	LPE 16:1e;	0.0098628	-6.6638	0.039773	1.0889
IA vs HC	LPE 18:0;	31.204	4.9636	0.046927	1.0563
IA vs HC	LPE 18:1e;	0.0097202	-6.6848	0.010048	1.3195
IA vs HC	MGDG 38:6e; MGDG 22:5e/16:1;	3.0138	1.5916	0.010109	1.3186
IA vs HC	MGDG 40:5e; MGDG 24:5e/16:0;	3.0011	1.5855	0.0044798	1.429
IA vs HC	OxPC 34:3+1O; OxPC 16:0-18:3+1O;	0.18353	-2.4459	0.017952	1.23
IA vs HC	OxPC 36:4+2O; OxPC 16:0-20:4+2O;	9.41	3.2342	0.003083	1.4746
IA vs HC	OxPC 38:4+1O; OxPC 18:0-20:4+1O;	0.33858	-1.5624	0.015507	1.2536
IA vs HC	PA 34:2; PA 16:0-18:2;	2.5686	1.361	0.011016	1.306
IA vs HC	PC 32:0e;	11.132	3.4766	9.18e-05	1.7938
IA vs HC	PC 32:0e; PC 16:0e/16:0;	8.91	3.1554	4.45e-06	1.9656
IA vs HC	PC 32:1; PC 14:0-18:1;	5.482	2.4547	0.0060305	1.3906
IA vs HC	PC 32:1e;	7.3065	2.8692	0.00019725	1.7378
IA vs HC	PC 32:1e; PC 16:1e/16:0;	0.14607	-2.7753	9.18e-05	1.7938
IA vs HC	PC 32:2;	10.319	3.3673	0.00075798	1.6229
IA vs HC	PC 32:8e;	0.34628	-1.53	0.0041444	1.4387
IA vs HC	PC 33:0;	5.6034	2.4863	0.0056658	1.3988
IA vs HC	PC 33:1; PC 16:0-17:1;	0.46767	-1.0964	0.046761	1.057
IA vs HC	PC 33:2; PC 15:0-18:2;	1.9566	0.96837	0.034753	1.1145
IA vs HC	PC 34:0;	3.7373	1.902	0.041722	1.0796
IA vs HC	PC 34:1; PC 16:0-18:1;	47.736	5.577	0.034465	1.1161
IA vs HC	PC 34:2; PC 16:0-18:2;	0.1356	-2.8826	0.00012632	1.7712
IA vs HC	PC 34:2e;	18.147	4.1816	0.022365	1.1934
IA vs HC	PC 34:2e; PC 16:1e/18:1;	2.2402	1.1636	0.022082	1.1955
IA vs HC	PC 34:3; PC 16:0-18:3;	0.017433	-5.842	0.0035686	1.4571
IA vs HC	PC 34:3e;	0.1955	-2.3547	0.00019105	1.7403
IA vs HC	PC 34:4e;	0.081499	-3.6171	0.0026796	1.491
IA vs HC	PC 35:1;	5.9373	2.5698	0.0089953	1.3355
IA vs HC	PC 35:1; PC 17:0-18:1;	0.24189	-2.0476	0.00085441	1.6115
IA vs HC	PC 35:2;	13.06	3.707	0.037036	1.1025
IA vs HC	PC 35:2; PC 17:0-18:2;	3.2244	1.689	0.016094	1.2477
IA vs HC	PC 35:4;	0.099024	-3.3361	6.74e-08	2.1157
IA vs HC	PC 35:4e;	3.8454	1.9431	0.024268	1.1793
IA vs HC	PC 36:1;	2.9898	1.58	0.004605	1.4255
IA vs HC	PC 36:1; PC 18:0-18:1;	0.28927	-1.7895	0.0093034	1.3307
IA vs HC	PC 36:2;	0.22496	-2.1523	0.025467	1.1709
IA vs HC	PC 36:2; PC 18:1-18:1;	0.23368	-2.0974	0.00046971	1.6664
IA vs HC	PC 36:2e; PC 18:0e/18:2;	0.22866	-2.1287	0.0044353	1.4303
IA vs HC	PC 36:3; PC 18:0-18:3;	6.9398	2.7949	0.0052087	1.4098
IA vs HC	PC 36:4;	0.30514	-1.7125	0.011097	1.3049
IA vs HC	PC 36:4; PC 16:0-20:4;	0.079666	-3.6499	0.041826	1.0791
IA vs HC	PC 36:4e; PC 16:0e/20:4;	74.675	6.2226	9.51e-05	1.7913
IA vs HC	PC 36:5e; PC 16:1e/20:4;	7.9896	2.9981	0.00018955	1.7409
IA vs HC	PC 36:6e;	0.30795	-1.6993	0.044961	1.0649
IA vs HC	PC 37:2;	0.50377	-0.98918	0.047214	1.0551
IA vs HC	PC 37:2e;	0.4302	-1.2169	0.019995	1.2122
IA vs HC	PC 38:10e;	0.11747	-3.0896	2.16e-07	2.0815
IA vs HC	PC 38:2; PC 18:0-20:2;	0.21536	-2.2152	0.00025944	1.7163
IA vs HC	PC 38:3; PC 18:0-20:3;	0.38203	-1.3882	0.0071951	1.3667
IA vs HC	PC 38:3e;	0.27233	-1.8766	3.27e-05	1.8603
IA vs HC	PC 38:4; PC 16:0-22:4;	0.36139	-1.4684	0.013834	1.2715
IA vs HC	PC 38:4; PC 18:0-20:4;	0.061329	-4.0273	1.71e-05	1.8976
IA vs HC	PC 38:4e;	5.1507	2.3648	0.0027742	1.487
IA vs HC	PC 38:4e; PC 18:0e/20:4;	2.8355	1.5036	0.0078306	1.355
IA vs HC	PC 38:5; PC 16:0-22:5;	2.5529	1.3521	0.022087	1.1955
IA vs HC	PC 38:5; PC 18:1-20:4;	0.45436	-1.1381	0.039669	1.0894
IA vs HC	PC 38:5e;	0.019126	-5.7083	0.0003622	1.6888
IA vs HC	PC 38:5e; PC 18:1e/20:4;	0.16231	-2.6231	0.0056916	1.3982
IA vs HC	PC 38:7e;	0.32033	-1.6424	0.022925	1.1891
IA vs HC	PC 38:9e;	2.9136	1.5428	0.025016	1.174
IA vs HC	PC 39:4e;	2.0005	1.0004	0.025297	1.1721
IA vs HC	PC 39:4e; PC 19:0e/20:4;	6.926	2.792	2.36e-05	1.8797
IA vs HC	PC 39:6;	2.7927	1.4817	0.011597	1.2983
IA vs HC	PC 40:4e;	7.1479	2.8375	0.010633	1.3112
IA vs HC	PC 40:5;	0.44501	-1.1681	0.018986	1.2208
IA vs HC	PC 40:7;	0.23012	-2.1195	0.0012754	1.5717
IA vs HC	PC 40:7; PC 18:1-22:6;	0.34003	-1.5562	0.00524	1.409
IA vs HC	PC 40:7e;	0.10536	-3.2466	0.011209	1.3034
IA vs HC	PC 40:8;	0.090971	-3.4584	0.011357	1.3015
IA vs HC	PC 40:8e;	13.239	3.7267	0.001196	1.5783
IA vs HC	PC 42:11e;	0.08623	-3.5357	0.02642	1.1644
IA vs HC	PC 42:5e;	0.25414	-1.9763	6.39e-05	1.8183
IA vs HC	PC 42:8;	0.1064	-3.2325	0.037367	1.1009
IA vs HC	PC 44:12;	3.7541	1.9085	2.74e-05	1.8708
IA vs HC	PE 34:2; PE 16:0-18:2;	0.19447	-2.3624	0.035804	1.1089
IA vs HC	PE 34:2e; PE 16:1e/18:1;	0.037564	-4.7345	0.00060645	1.6436
IA vs HC	PE 34:3e; PE 16:1e/18:2;	14.404	3.8484	0.0021316	1.5169
IA vs HC	PE 36:2; PE 18:1-18:1;	0.15648	-2.6759	0.021129	1.203
IA vs HC	PE 36:2e; PE 18:0e/18:2;	0.26769	-1.9014	0.00047904	1.6647
IA vs HC	PE 36:3; PE 18:1-18:2;	3.6631	1.8731	0.0013223	1.568
IA vs HC	PE 36:3e; PE 18:1e/18:2;	0.025231	-5.3087	0.00047589	1.6653
IA vs HC	PE 36:4; PE 16:0-20:4;	1.9973	0.99806	0.030309	1.1398
IA vs HC	PE 38:2; PE 18:0-20:2;	0.13562	-2.8824	8.16e-06	1.9364
IA vs HC	PE 38:4; PE 18:0-20:4;	22.162	4.47	3.14e-06	1.9812
IA vs HC	PE 38:4e; PE 18:0e/20:4;	0.33523	-1.5768	0.0081233	1.3499
IA vs HC	PE 38:5e; PE 18:1e/20:4;	6.8188	2.7695	0.0092857	1.3309
IA vs HC	PE 40:4; PE 18:0-22:4;	0.097987	-3.3513	1.31e-05	1.9121
IA vs HC	PE 40:5; PE 18:0-22:5;	0.44668	-1.1627	0.034986	1.1133
IA vs HC	PE 40:6;	2.2222	1.152	0.024867	1.1751
IA vs HC	PE 40:7e; PE 18:1e/22:6;	5.8974	2.5601	0.0044663	1.4294
IA vs HC	PE 40:8e;	3.0142	1.5918	0.047275	1.0548
IA vs HC	PE 40:9e;	3.7173	1.8943	0.032743	1.1256
IA vs HC	Pentaerythritol tetrakis(3,5-di-tert-butyl-4-hydroxyhydrocinnamate)	0.56427	-0.82554	0.015785	1.2507
IA vs HC	PEtOH 34:2; PEtOH 16:0-18:2;	4.3049	2.106	0.0018751	1.531
IA vs HC	PG 27:0;	0.049989	-4.3222	4e-12	2.2737
IA vs HC	PG 38:7;	0.040128	-4.6393	1.28e-09	2.2019
IA vs HC	PG 40:9;	5.2175	2.3834	0.022692	1.1909
IA vs HC	PI 34:2;	0.61832	-0.69358	0.03392	1.1191
IA vs HC	PI 36:2;	0.02254	-5.4714	0.00060908	1.6432
IA vs HC	PI 36:4;	0.51005	-0.9713	0.021294	1.2017
IA vs HC	PI 38:3;	0.075244	-3.7323	3.73e-08	2.1313
IA vs HC	PI 38:4; PI 18:0-20:4;	0.54798	-0.8678	0.03868	1.0942
IA vs HC	PI-Cer d46:11;	12.805	3.6787	0.001428	1.5601
IA vs HC	SM d32:1;	0.24363	-2.0372	0.01135	1.3015
IA vs HC	SM d32:1; SM d32:1/0:0;	0.0028801	-8.4396	2.35e-05	1.8797
IA vs HC	SM d32:2; SM d32:2/0:0;	9.0863	3.1837	0.0046988	1.423
IA vs HC	SM d34:0;	41.388	5.3711	0.0018426	1.5329
IA vs HC	SM d34:0; SM d34:0/0:0;	26.559	4.7311	0.0020171	1.523
IA vs HC	SM d34:1; SM d18:1/16:0;	48.638	5.604	0.016797	1.2408
IA vs HC	SM d34:2; SM d10:0/24:2;	17.669	4.1431	0.019313	1.218
IA vs HC	SM d34:2; SM d34:2/0:0;	0.0013623	-9.5198	2.9e-07	2.0719
IA vs HC	SM d35:1;	6.3709	2.6715	0.0020019	1.5239
IA vs HC	SM d35:1; SM d35:1/0:0;	0.049716	-4.3301	0.00017635	1.7464
IA vs HC	SM d36:1;	0.36526	-1.453	0.013663	1.2734
IA vs HC	SM d36:1; SM d16:1/20:0;	6.4016	2.6784	0.00077406	1.6209
IA vs HC	SM d36:2; SM d12:0/24:2;	0.0049272	-7.665	3.49e-08	2.133
IA vs HC	SM d38:1;	16.214	4.0191	0.0002418	1.7219
IA vs HC	SM d38:1; SM d26:1/12:0;	121.67	6.9268	2.13e-06	1.9981
IA vs HC	SM d38:1; SM d38:1/0:0;	11.794	3.56	0.0052505	1.4087
IA vs HC	SM d38:2;	9.8298	3.2972	0.001756	1.5381
IA vs HC	SM d38:2; SM d38:2/0:0;	23.578	4.5594	0.011963	1.2937
IA vs HC	SM d40:1; SM d40:1/0:0;	0.6024	-0.73122	0.049033	1.0475
IA vs HC	SM d40:2; SM d18:2/22:0;	17.914	4.163	0.014261	1.2667
IA vs HC	SM d40:2; SM d40:2/0:0;	0.27803	-1.8467	0.00035558	1.6903
IA vs HC	SM d40:2; SM d8:1/32:1;	0.38648	-1.3715	0.0062829	1.3851
IA vs HC	SM d40:8;	3.7792	1.9181	0.013931	1.2704
IA vs HC	SM d41:2; SM d17:1/24:1;	8.2284	3.0406	0.0011296	1.584
IA vs HC	SM d41:2; SM d41:2/0:0;	11.422	3.5137	0.00015447	1.7564
IA vs HC	SM d42:1;	5.9921	2.5831	0.01513	1.2575
IA vs HC	SM d42:2;	17.826	4.1559	0.0003856	1.6835
IA vs HC	SM d42:2; SM d10:1/32:1;	2.7366	1.4524	0.0025238	1.4979
IA vs HC	SM d42:3;	17.725	4.1477	0.008913	1.3368
IA vs HC	SM d42:3; SM d17:3/25:0;	0.36532	-1.4528	0.00072645	1.6269
IA vs HC	SM d42:3; SM d42:3/0:0;	0.36036	-1.4725	0.00078353	1.6197
IA vs HC	SM d42:7;	0.14283	-2.8076	0.036385	1.1059
IA vs HC	SM d44:10;	0.069397	-3.849	0.0039186	1.4457
IA vs HC	SM d44:8;	2.0183	1.0132	0.00034754	1.6923
IA vs HC	TAG 36:0e; TAG 16:0e-10:0-10:0;	0.50304	-0.99124	0.002863	1.4833
IA vs HC	TAG 43:0; TAG 14:0-14:0-15:0;	1.9728	0.98026	0.0047697	1.4211
IA vs HC	TAG 47:2; TAG 16:0-15:1-16:1;	0.64438	-0.63402	0.049293	1.0464
IA vs HC	TAG 50:0; TAG 16:0-16:0-18:0;	2.4736	1.3066	0.025745	1.169
IA vs HC	TAG 54:0; TAG 18:0-18:0-18:0;	2.1183	1.0829	0.013502	1.2752
IA vs HC	TAG 54:8; TAG 18:2-18:3-18:3;	7.6733	2.9399	6.75e-05	1.8146
IA vs HC	TAG 54:9e; TAG 18:3e-18:3-18:3;	3.6985	1.8869	0.044743	1.0658
IA vs HC	TAG 56:7; TAG 16:0-20:3-20:4;	17.69	4.1449	0.019546	1.216
IA vs HC	TAG 56:8; TAG 16:0-18:2-22:6;	5.87	2.5534	0.00090844	1.6055
IA vs HC	TAG 58:10; TAG 18:2-20:4-20:4;	4.8428	2.2758	0.039963	1.088
IA vs HC	TAG 58:6; TAG 18:0-18:1-22:5;	2.5598	1.356	0.0081722	1.3491
IA vs HC	TAG 58:6; TAG 18:1-18:2-22:3;	2.3719	1.246	0.0095317	1.3272
IA vs HC	TAG 58:7; TAG 18:1-18:2-22:4;	3.5368	1.8224	0.049602	1.0451
LA vs HC	ACar 18:1;	0.0090373	-6.7899	0.011604	1.1376
LA vs HC	ACar 18:2;	13.559	3.7612	0.016717	1.0879
LA vs HC	ACar 23:6;	0.035545	-4.8142	4.48e-05	1.6133
LA vs HC	Cer-NS d37:2; Cer-NS d19:1/18:1;	15.849	3.9863	8.36e-09	1.8981
LA vs HC	Cer-NS d37:3; Cer-NS d17:3/20:0;	0.46162	-1.1152	0.0023652	1.319
LA vs HC	Cer-NS d40:1; Cer-NS d18:1/22:0;	3.8272	1.9363	0.00034225	1.484
LA vs HC	Cer-NS d42:1; Cer-NS d18:1/24:0;	0.0028177	-8.4713	0.00032775	1.4871
LA vs HC	Cer-OS d34:1; Cer-OS d16:1/18:0;	6.1172	2.6129	0.037262	0.9651
LA vs HC	DAG 29:1e; DAG 15:0e/14:1;	5.7953	2.5349	0.00013521	1.5477
LA vs HC	DAG 31:1e; DAG 15:0e/16:1;	0.10528	-3.2477	1.12e-11	1.984
LA vs HC	DAG 31:1e; DAG 17:0e/14:1;	0.061358	-4.0266	9.35e-14	2.0158
LA vs HC	DAG 32:0; DAG 16:0-16:0;	6.0194	2.5896	7.5e-05	1.5839
LA vs HC	DAG 34:0; DAG 16:0-18:0;	3.9767	1.9916	0.00022521	1.5137
LA vs HC	DAG 34:1; DAG 16:0-18:1;	7.2637	2.8607	1.36e-05	1.6738
LA vs HC	DAG 34:2; DAG 16:0-18:2;	0.1607	-2.6375	0.0086738	1.1748
LA vs HC	DAG 36:3; DAG 18:1-18:2;	24.826	4.6338	8.72e-05	1.5749
LA vs HC	DAG 36:4; DAG 18:2-18:2;	10.659	3.414	0.00062665	1.4376
LA vs HC	DAG 40:6; DAG 16:0-24:6;	44.138	5.464	0.025737	1.0244
LA vs HC	DGCC 22:1;	0.0072872	-7.1004	5.18e-12	1.9903
LA vs HC	FA 16:1;	8.6276	3.109	0.002795	1.3022
LA vs HC	FA 17:1;	10.259	3.3588	0.0031858	1.2887
LA vs HC	FA 18:1;	35.262	5.1401	0.0016054	1.3562
LA vs HC	FA 18:2;	24.39	4.6082	0.032609	0.98702
LA vs HC	FA 20:0;	0.33851	-1.5627	0.00017795	1.5297
LA vs HC	FA 20:4;	230.76	7.8503	0.0044389	1.2532
LA vs HC	FA 21:0;	5.9539	2.5738	0.045336	0.93165
LA vs HC	FA 22:0;	31.012	4.9548	0.010126	1.1552
LA vs HC	FA 22:5;	15.265	3.9321	0.041438	0.94717
LA vs HC	FA 23:0;	9.269	3.2124	0.027671	1.0131
LA vs HC	FA 26:0;	28.647	4.8403	0.028828	1.0067
LA vs HC	FA 30:8;	21.61	4.4336	0.02668	1.0188
LA vs HC	FA 31:0;	0.097287	-3.3616	0.00023901	1.5096
LA vs HC	FA 32:0;	0.10566	-3.2425	1.46e-05	1.6704
LA vs HC	FA 32:1;	0.14199	-2.8161	0.015025	1.1028
LA vs HC	FA 32:8;	0.14246	-2.8114	0.00072155	1.4261
LA vs HC	FA 36:0;	0.015236	-6.0364	4.25e-10	1.9449
LA vs HC	FA 38:5;	64.031	6.0007	0.010634	1.149
LA vs HC	FA 40:5;	0.081199	-3.6224	8.57e-09	1.8976
LA vs HC	FA 42:6;	4.5247	2.1778	0.0075812	1.1913
LA vs HC	FAHFA 40:0; FAHFA 18:0/22:0;	0.027447	-5.1872	4.76e-05	1.6099
LA vs HC	HexCer-NS d40:1; HexCer-NS d21:1/19:0;	0.021308	-5.5525	3.46e-05	1.6272
LA vs HC	HexCer-NS d41:1;	0.030085	-5.0548	7.69e-07	1.7859
LA vs HC	HexCer-NS d42:1;	0.13769	-2.8605	0.0044515	1.2529
LA vs HC	LDGCC 30:8;	0.0044598	-7.8088	1.54e-13	2.0132
LA vs HC	LPC 14:0-SN1;	58.354	5.8668	0.013911	1.1134
LA vs HC	LPC 15:0-SN1;	46.036	5.5247	0.025177	1.0278
LA vs HC	LPC 15:1-SN1;	0.012407	-6.3327	0.00061929	1.4385
LA vs HC	LPC 16:0;	0.023552	-5.408	0.015199	1.1012
LA vs HC	LPC 16:1;	62.558	5.9671	0.012436	1.1284
LA vs HC	LPC 17:0;	0.020944	-5.5773	0.0049165	1.2418
LA vs HC	LPC 17:1-SN1;	0.063156	-3.9849	0.011167	1.1426
LA vs HC	LPC 18:0;	0.014831	-6.0753	0.00062341	1.438
LA vs HC	LPC 18:1;	0.073156	-3.7729	0.015635	1.0973
LA vs HC	LPC 18:1-SN1;	0.0023616	-8.726	0.02591	1.0234
LA vs HC	LPC 18:2-SN1;	2.2426	1.1652	0.030936	0.9955
LA vs HC	LPC 18:3;	0.27873	-1.843	0.043774	0.93774
LA vs HC	LPC 19:0;	4.873	2.2848	0.047298	0.92423
LA vs HC	LPC 19:0-SN1;	0.043668	-4.5173	0.016863	1.0867
LA vs HC	LPC 20:0;	0.063773	-3.9709	0.018501	1.0735
LA vs HC	LPC 20:0-SN1;	0.017699	-5.8202	0.017894	1.0783
LA vs HC	LPC 20:1-SN1;	0.014257	-6.1322	0.028455	1.0088
LA vs HC	LPC 20:2;	0.080177	-3.6407	0.018856	1.0708
LA vs HC	LPC 20:4;	54.619	5.7713	0.033852	0.98094
LA vs HC	LPC 20:4-SN1;	48.799	5.6088	0.019021	1.0695
LA vs HC	LPC 20:5-SN1;	0.39663	-1.3342	0.030128	0.99972
LA vs HC	LPC 22:5-SN1;	35.799	5.1619	0.006984	1.2012
LA vs HC	LPE 16:1e;	0.018819	-5.7317	0.041408	0.94729
LA vs HC	LPE 18:1e;	0.012692	-6.3	0.01024	1.1538
LA vs HC	MAG 18:0;	33.835	5.0804	0.0097458	1.1601
LA vs HC	MGDG 38:6e; MGDG 24:5e/14:1;	0.4184	-1.257	0.0040925	1.2621
LA vs HC	Nicotinamide	0.43986	-1.1849	0.045649	0.93045
LA vs HC	OxPC 34:1+3O; OxPC 16:0-18:1+3O;	26.93	4.7511	0.0083591	1.1793
LA vs HC	OxPC 36:1+3O; OxPC 18:0-18:1+3O;	0.47448	-1.0756	0.022413	1.0454
LA vs HC	OxPC 36:2+1O; OxPC 18:0-18:2+1O;	5.5777	2.4797	0.032108	0.98952
LA vs HC	OxPC 36:4+2O; OxPC 16:0-20:4+2O;	12.016	3.5869	3.73e-05	1.6232
LA vs HC	OxPC 38:4+1O; OxPC 18:0-20:4+1O;	0.18469	-2.4368	0.0040746	1.2626
LA vs HC	PC 28:0;	4.416	2.1427	0.040634	0.95051
LA vs HC	PC 30:0;	52.75	5.7211	0.0011189	1.3889
LA vs HC	PC 30:1;	9.5698	3.2585	0.0017664	1.3473
LA vs HC	PC 31:0;	10.156	3.3443	0.0026769	1.3066
LA vs HC	PC 32:0; PC 16:0-16:0;	69.035	6.1092	9.5e-05	1.5698
LA vs HC	PC 32:0e;	14.254	3.8333	9.89e-06	1.6883
LA vs HC	PC 32:1e;	7.9208	2.9857	0.0003072	1.4918
LA vs HC	PC 32:1e; PC 16:1e/16:0;	0.093363	-3.421	5.29e-06	1.7153
LA vs HC	PC 32:2; PC 16:1-16:1;	0.34641	-1.5294	0.010618	1.1492
LA vs HC	PC 32:8e;	0.079924	-3.6452	1.77e-07	1.8293
LA vs HC	PC 33:0;	8.9691	3.165	0.0020245	1.3342
LA vs HC	PC 33:1;	4.5758	2.194	0.004112	1.2616
LA vs HC	PC 33:1; PC 16:0-17:1;	0.23048	-2.1173	0.0031786	1.289
LA vs HC	PC 33:2;	18.144	4.1815	0.02396	1.0353
LA vs HC	PC 33:2e;	0.48334	-1.0489	0.0046143	1.2489
LA vs HC	PC 34:0;	6.3408	2.6647	0.00013077	1.5498
LA vs HC	PC 34:1; PC 16:0-18:1;	76.217	6.252	0.00012151	1.5545
LA vs HC	PC 34:1e;	0.19048	-2.3923	0.0051457	1.2367
LA vs HC	PC 34:2;	5.5109	2.4623	0.00057542	1.4444
LA vs HC	PC 34:2; PC 16:0-18:2;	0.00071447	-10.451	9.08e-08	1.8466
LA vs HC	PC 34:2e;	31.107	4.9592	0.00057214	1.4448
LA vs HC	PC 34:3;	7.7665	2.9573	0.00094909	1.4031
LA vs HC	PC 34:3; PC 16:0-18:3;	0.0020989	-8.8961	0.0031624	1.2895
LA vs HC	PC 34:3e;	0.0061804	-7.3381	3.12e-08	1.8715
LA vs HC	PC 34:4;	15.943	3.9949	0.0058879	1.2213
LA vs HC	PC 34:4e;	0.058052	-4.1065	0.002176	1.3272
LA vs HC	PC 35:1;	6.5865	2.7195	0.0084013	1.1787
LA vs HC	PC 35:1; PC 17:0-18:1;	0.048176	-4.3755	1.47e-05	1.6702
LA vs HC	PC 35:2;	23.116	4.5308	6.47e-06	1.7068
LA vs HC	PC 35:3;	2.272	1.184	0.035831	0.9716
LA vs HC	PC 35:4;	0.16892	-2.5656	1.55e-06	1.7623
LA vs HC	PC 35:4e;	7.2691	2.8618	0.00042271	1.4682
LA vs HC	PC 36:1; PC 18:0-18:1;	0.079035	-3.6614	0.00095627	1.4025
LA vs HC	PC 36:2;	0.25885	-1.9498	0.030993	0.99521
LA vs HC	PC 36:2; PC 18:0-18:2;	158.08	7.3045	0.00014956	1.5412
LA vs HC	PC 36:2; PC 18:1-18:1;	0.0029863	-8.3874	5.67e-07	1.7956
LA vs HC	PC 36:2e; PC 18:0e/18:2;	0.048519	-4.3653	0.00011515	1.5578
LA vs HC	PC 36:3; PC 16:0-20:3;	0.40362	-1.3089	0.030209	0.9993
LA vs HC	PC 36:3; PC 18:1-18:2;	17.696	4.1454	0.037686	0.96321
LA vs HC	PC 36:3e;	0.20783	-2.2665	0.0033443	1.2837
LA vs HC	PC 36:4; PC 16:0-20:4;	0.089832	-3.4766	0.044023	0.93676
LA vs HC	PC 36:4e;	0.12966	-2.9472	0.0084333	1.1783
LA vs HC	PC 36:5; PC 16:0-20:5;	0.22355	-2.1613	0.016187	1.0925
LA vs HC	PC 36:5e; PC 16:1e/20:4;	3.7394	1.9028	0.043616	0.93837
LA vs HC	PC 36:6;	18.032	4.1725	0.004548	1.2505
LA vs HC	PC 37:1e;	3.9669	1.988	0.025144	1.028
LA vs HC	PC 37:2;	0.34405	-1.5393	0.0039839	1.265
LA vs HC	PC 37:2e;	0.12267	-3.0272	0.00016451	1.5349
LA vs HC	PC 37:3;	0.25398	-1.9772	0.001268	1.3778
LA vs HC	PC 37:4;	0.47357	-1.0783	0.017751	1.0794
LA vs HC	PC 37:4; PC 17:0-20:4;	7.6085	2.9276	0.034014	0.98016
LA vs HC	PC 37:7;	2.9468	1.5591	0.025259	1.0273
LA vs HC	PC 37:7e;	4.8951	2.2913	0.00023319	1.5113
LA vs HC	PC 38:1;	4.709	2.2354	0.049001	0.91797
LA vs HC	PC 38:10e;	0.086062	-3.5385	1.07e-08	1.8935
LA vs HC	PC 38:2;	0.12114	-3.0452	0.0012697	1.3776
LA vs HC	PC 38:2; PC 18:0-20:2;	0.048574	-4.3637	8.41e-07	1.783
LA vs HC	PC 38:3; PC 18:0-20:3;	0.31363	-1.6729	0.0025643	1.3109
LA vs HC	PC 38:3e;	0.081267	-3.6212	2.2e-08	1.879
LA vs HC	PC 38:4;	0.47147	-1.0848	0.019706	1.0644
LA vs HC	PC 38:4; PC 16:0-22:4;	0.11728	-3.0919	0.00079713	1.4179
LA vs HC	PC 38:4; PC 18:0-20:4;	0.041419	-4.5936	1.33e-05	1.6749
LA vs HC	PC 38:4e;	7.3838	2.8844	8.49e-07	1.7827
LA vs HC	PC 38:5; PC 18:1-20:4;	0.25464	-1.9734	0.0020408	1.3334
LA vs HC	PC 38:5e;	0.02162	-5.5315	0.0003716	1.4779
LA vs HC	PC 38:5e; PC 18:1e/20:4;	0.069488	-3.8471	0.0026058	1.3093
LA vs HC	PC 38:6;	0.31597	-1.6621	0.034067	0.9799
LA vs HC	PC 38:6; PC 16:0-22:6;	2.0678	1.0481	0.033971	0.98036
LA vs HC	PC 38:7;	3.9796	1.9926	0.00053401	1.4502
LA vs HC	PC 38:7e;	0.064238	-3.9604	1.22e-05	1.6788
LA vs HC	PC 39:8e;	40.285	5.3322	0.00031224	1.4907
LA vs HC	PC 40:4;	0.32276	-1.6315	0.037237	0.96521
LA vs HC	PC 40:4e;	10.21	3.352	2.65e-06	1.7427
LA vs HC	PC 40:5;	0.11465	-3.1247	0.00037345	1.4775
LA vs HC	PC 40:5; PC 18:0-22:5;	0.25843	-1.9522	0.0036487	1.2744
LA vs HC	PC 40:6; PC 18:0-22:6;	0.25759	-1.9569	0.00087627	1.4099
LA vs HC	PC 40:7;	0.2216	-2.174	0.00097234	1.4011
LA vs HC	PC 40:7; PC 18:1-22:6;	0.16464	-2.6026	0.00019837	1.5224
LA vs HC	PC 40:7e;	0.090683	-3.463	0.010197	1.1544
LA vs HC	PC 40:8;	0.10901	-3.1975	0.012925	1.1233
LA vs HC	PC 40:8e;	25.203	4.6555	2.24e-05	1.6497
LA vs HC	PC 40:9e;	37.951	5.2461	0.043101	0.94042
LA vs HC	PC 42:11e;	0.084101	-3.5717	0.026297	1.0211
LA vs HC	PC 42:5e;	0.065058	-3.9421	1.07e-15	2.0334
LA vs HC	PC 42:8e;	9.0605	3.1796	0.000401	1.4722
LA vs HC	PE 34:1;	6.98	2.8032	0.017907	1.0782
LA vs HC	PE 34:2;	18.486	4.2084	0.00014812	1.5418
LA vs HC	PE 34:2; PE 16:0-18:2;	0.11062	-3.1763	0.019846	1.0633
LA vs HC	PE 34:2e; PE 16:1e/18:1;	0.035474	-4.8171	0.00058582	1.4429
LA vs HC	PE 34:3e; PE 16:1e/18:2;	9.1298	3.1906	0.030261	0.99902
LA vs HC	PE 36:2; PE 18:1-18:1;	0.027234	-5.1984	0.005816	1.2227
LA vs HC	PE 36:2e; PE 18:0e/18:2;	0.25338	-1.9806	6.84e-05	1.5893
LA vs HC	PE 36:3e; PE 18:1e/18:2;	0.016881	-5.8885	0.00043727	1.4657
LA vs HC	PE 36:4;	0.30299	-1.7227	0.015178	1.1014
LA vs HC	PE 38:2; PE 18:0-20:2;	0.068759	-3.8623	6.9e-08	1.8533
LA vs HC	PE 38:4e; PE 18:0e/20:4;	0.44468	-1.1691	0.01919	1.0682
LA vs HC	PE 38:5; PE 18:1-20:4;	11.059	3.4671	0.030639	0.99704
LA vs HC	PE 38:6;	7.683	2.9417	0.0049168	1.2418
LA vs HC	PE 38:6; PE 16:0-22:6;	43.209	5.4333	0.027303	1.0152
LA vs HC	PE 38:6e; PE 18:2e/20:4;	0.36048	-1.472	0.049693	0.91548
LA vs HC	PE 40:4; PE 18:0-22:4;	0.091689	-3.4471	1.16e-05	1.6813
LA vs HC	PE 40:5; PE 18:0-22:5;	0.19068	-2.3908	0.0007529	1.4226
LA vs HC	PE 40:6;	2.6049	1.3812	0.0019769	1.3365
LA vs HC	PE 40:6; PE 18:0-22:6;	0.10531	-3.2473	1.51e-05	1.6689
LA vs HC	PE 40:8e;	5.1249	2.3575	0.0064208	1.2111
LA vs HC	PE 40:8e; PE 18:2e/22:6;	0.18407	-2.4417	0.016215	1.0922
LA vs HC	PE 40:9e;	4.3393	2.1175	0.0019279	1.3389
LA vs HC	Pentaerythritol tetrakis(3,5-di-tert-butyl-4-hydroxyhydrocinnamate)	0.053874	-4.2143	2.47e-10	1.9519
LA vs HC	PG 27:0;	0.077556	-3.6886	1.9e-11	1.9793
LA vs HC	PG 38:7;	0.035293	-4.8245	1.17e-09	1.9308
LA vs HC	PI 31:0;	31.957	4.9981	0.039477	0.9554
LA vs HC	PI 34:1;	11.764	3.5563	0.04632	0.9279
LA vs HC	PI 34:2;	0.23719	-2.0759	7.04e-05	1.5876
LA vs HC	PI 36:1;	0.2105	-2.2481	0.00085267	1.4122
LA vs HC	PI 36:2;	0.031721	-4.9784	0.00066659	1.4326
LA vs HC	PI 36:4;	0.22684	-2.1403	0.0011812	1.3841
LA vs HC	PI 38:3;	0.12099	-3.047	7.6e-08	1.851
LA vs HC	PI-Cer d35:1;	6.938	2.7945	0.00023932	1.5095
LA vs HC	PI-Cer d46:11;	10.732	3.4239	0.0077578	1.1885
LA vs HC	SM d32:1;	0.005194	-7.5889	0.00012777	1.5513
LA vs HC	SM d32:1; SM d32:1/0:0;	0.0034438	-8.1818	2.37e-05	1.6468
LA vs HC	SM d32:1; SM d8:0/24:1;	0.17297	-2.5314	6.19e-05	1.5951
LA vs HC	SM d33:1;	0.0069832	-7.1619	0.00068507	1.4303
LA vs HC	SM d33:1; SM d33:1/0:0;	0.094401	-3.4051	0.00092564	1.4053
LA vs HC	SM d34:0;	48.885	5.6113	0.0018204	1.3444
LA vs HC	SM d34:0; SM d34:0/0:0;	21.4	4.4195	0.0080207	1.1844
LA vs HC	SM d34:1; SM d34:1/0:0;	133.43	7.06	4.71e-05	1.6105
LA vs HC	SM d34:2; SM d18:2/16:0;	161.37	7.3342	0.00041963	1.4688
LA vs HC	SM d34:2; SM d34:2/0:0;	0.0014525	-9.4273	2.91e-07	1.8155
LA vs HC	SM d35:1; SM d35:1/0:0;	0.023409	-5.4168	0.00013225	1.5491
LA vs HC	SM d35:2;	8.3112	3.0551	0.0051998	1.2355
LA vs HC	SM d36:0;	43.808	5.4531	0.0011893	1.3835
LA vs HC	SM d36:1;	0.0088139	-6.826	1.4e-07	1.8355
LA vs HC	SM d36:1; SM d18:1/18:0;	206.91	7.6928	7.33e-05	1.5852
LA vs HC	SM d36:1; SM d36:1/0:0;	81.631	6.351	5.69e-05	1.5999
LA vs HC	SM d36:2;	147.67	7.2062	9.97e-05	1.5668
LA vs HC	SM d36:2; SM d12:0/24:2;	0.0030853	-8.3404	3.39e-08	1.8696
LA vs HC	SM d36:2; SM d36:2/0:0;	81.64	6.3512	0.0003461	1.4832
LA vs HC	SM d37:1;	4.076	2.0272	0.010299	1.1531
LA vs HC	SM d38:1;	14.683	3.8761	0.00037683	1.4769
LA vs HC	SM d38:1; SM d38:1/0:0;	15.527	3.9567	1.45e-05	1.6709
LA vs HC	SM d38:1; SM d9:1/29:0;	0.21613	-2.2101	0.0019982	1.3355
LA vs HC	SM d38:2; SM d10:1/28:1;	91.623	6.5176	0.00012426	1.553
LA vs HC	SM d38:2; SM d38:2/0:0;	37.022	5.2103	3.09e-06	1.7367
LA vs HC	SM d40:1; SM d40:1/0:0;	0.54752	-0.86903	0.043039	0.94066
LA vs HC	SM d40:2; SM d18:2/22:0;	23.428	4.5502	5.73e-05	1.5995
LA vs HC	SM d40:2; SM d40:2/0:0;	0.013418	-6.2197	1.35e-07	1.8365
LA vs HC	SM d40:2; SM d8:1/32:1;	0.15826	-2.6597	0.00038121	1.476
LA vs HC	SM d40:7;	38.14	5.2532	0.0032115	1.2879
LA vs HC	SM d40:8;	12.681	3.6646	0.029262	1.0044
LA vs HC	SM d41:2; SM d17:1/24:1;	12.465	3.6398	1.23e-05	1.6785
LA vs HC	SM d41:2; SM d41:2/0:0;	12.18	3.6064	3.29e-06	1.7343
LA vs HC	SM d42:1;	6.9267	2.7922	0.0030625	1.2928
LA vs HC	SM d42:2; SM d10:1/32:1;	3.4892	1.8029	0.0011891	1.3835
LA vs HC	SM d42:3;	32.207	5.0093	1.13e-05	1.6824
LA vs HC	SM d42:3; SM d17:3/25:0;	0.097562	-3.3575	1.71e-06	1.7588
LA vs HC	SM d42:3; SM d42:3/0:0;	0.092941	-3.4275	1.47e-06	1.7641
LA vs HC	SM d42:7;	0.084257	-3.5691	0.025754	1.0243
LA vs HC	SM d44:10;	0.071103	-3.8139	0.0039265	1.2666
LA vs HC	TAG 24:0; TAG 8:0-8:0-8:0;	0.13524	-2.8864	0.012359	1.1293
LA vs HC	TAG 36:0e; TAG 16:0e-10:0-10:0;	0.33816	-1.5642	0.00013314	1.5487
LA vs HC	TAG 44:0; TAG 12:0-16:0-16:0;	0.34416	-1.5389	0.017288	1.0832
LA vs HC	TAG 44:3; TAG 8:0-18:1-18:2;	0.39343	-1.3458	0.017903	1.0782
LA vs HC	TAG 45:0; TAG 14:0-15:0-16:0;	0.36366	-1.4594	0.0015324	1.3605
LA vs HC	TAG 45:1; TAG 14:0-15:0-16:1;	0.55538	-0.84846	0.0092495	1.1667
LA vs HC	TAG 46:0; TAG 14:0-16:0-16:0;	0.33151	-1.5929	0.0064371	1.2108
LA vs HC	TAG 46:0; TAG 15:0-15:0-16:0;	0.34971	-1.5158	0.00094444	1.4036
LA vs HC	TAG 46:1; TAG 14:0-16:0-16:1;	0.37739	-1.4059	0.018007	1.0774
LA vs HC	TAG 47:0; TAG 14:0-16:0-17:0;	0.35045	-1.5127	0.00068878	1.4299
LA vs HC	TAG 47:0; TAG 15:0-16:0-16:0;	0.26582	-1.9115	4.28e-05	1.6157
LA vs HC	TAG 47:1; TAG 15:0-16:0-16:1;	0.26058	-1.9402	5.49e-06	1.7137
LA vs HC	TAG 48:0; TAG 14:0-16:0-18:0;	0.21801	-2.1975	0.0041796	1.2598
LA vs HC	TAG 48:0; TAG 15:0-16:0-17:0;	3.808	1.929	0.016183	1.0925
LA vs HC	TAG 48:0; TAG 16:0-16:0-16:0;	0.26805	-1.8995	0.0093564	1.1653
LA vs HC	TAG 48:2; TAG 14:0-17:1-17:1;	2.3315	1.2212	0.014201	1.1106
LA vs HC	TAG 48:2; TAG 15:0-15:0-18:2;	3.4109	1.7702	0.018885	1.0705
LA vs HC	TAG 49:0; TAG 15:0-16:0-18:0;	2.9772	1.574	0.034245	0.97905
LA vs HC	TAG 49:0; TAG 16:0-16:0-17:0;	0.34744	-1.5252	0.00022364	1.5142
LA vs HC	TAG 49:1; TAG 15:0-16:0-18:1;	0.24568	-2.0252	0.00021675	1.5164
LA vs HC	TAG 49:2; TAG 15:0-16:0-18:2;	0.49819	-1.0052	0.010907	1.1457
LA vs HC	TAG 51:0; TAG 16:0-17:0-18:0;	0.5066	-0.98108	0.02205	1.0478
LA vs HC	TAG 51:2; TAG 16:0-17:1-18:1;	0.30703	-1.7035	0.0076202	1.1907
LA vs HC	TAG 51:5; TAG 10:0-11:0-30:5;	0.57641	-0.79484	0.024698	1.0307
LA vs HC	TAG 52:4; TAG 16:0-18:1-18:3;	1.9582	0.9695	0.049604	0.9158
LA vs HC	TAG 53:2; TAG 17:0-18:1-18:1;	0.43072	-1.2152	0.0264	1.0205
LA vs HC	TAG 53:3; TAG 17:0-18:1-18:2;	0.40975	-1.2872	0.032884	0.98566
LA vs HC	TAG 54:4; TAG 18:1-18:1-18:2;	0.37759	-1.4051	0.010345	1.1525
LA vs HC	TAG 54:5; TAG 16:0-18:1-20:4;	0.37033	-1.4331	0.017858	1.0786
LA vs HC	TAG 55:3; TAG 18:1-18:1-19:1;	0.3857	-1.3744	0.017539	1.0811
LA vs HC	TAG 58:6; TAG 16:0-18:1-24:5;	2.3379	1.2252	0.041161	0.94831
HA vs HC	ACar 16:0;	4.4766	2.1624	0.010725	1.1703
HA vs HC	ACar 18:1;	0.011523	-6.4394	0.00038239	1.546
HA vs HC	ACar 23:6;	0.030625	-5.0292	2.07e-08	2.1031
HA vs HC	Cer-NS d37:2; Cer-NS d19:1/18:1;	13.561	3.7614	6.76e-09	2.1402
HA vs HC	Cer-NS d40:1; Cer-NS d18:1/22:0;	5.0587	2.3388	0.0081443	1.2085
HA vs HC	Cer-OS d42:1; Cer-OS d18:1/24:0;	11.678	3.5458	0.047839	0.92863
HA vs HC	DAG 29:1e; DAG 15:0e/14:1;	3.8807	1.9563	0.0013565	1.4225
HA vs HC	DAG 31:1e; DAG 15:0e/16:1;	0.11416	-3.1308	8.85e-18	2.4598
HA vs HC	DAG 31:1e; DAG 17:0e/14:1;	0.091055	-3.4571	1.39e-16	2.4399
HA vs HC	DAG 32:0; DAG 16:0-16:0;	6.1052	2.61	1.17e-05	1.8072
HA vs HC	DAG 34:0; DAG 16:0-18:0;	4.6518	2.2178	7.76e-07	1.9549
HA vs HC	DAG 34:1; DAG 16:0-18:1;	6.7188	2.7482	0.00010833	1.6519
HA vs HC	DAG 34:2; DAG 16:0-18:2;	0.23793	-2.0714	0.011474	1.1607
HA vs HC	DAG 36:3; DAG 18:1-18:2;	22.241	4.4752	4.93e-06	1.8583
HA vs HC	DAG 36:4; DAG 18:2-18:2;	8.6684	3.1158	1.39e-06	1.9264
HA vs HC	DAG 40:6; DAG 16:0-24:6;	44.283	5.4687	0.020649	1.0723
HA vs HC	DGCC 22:1;	0.091847	-3.4446	1.79e-10	2.2393
HA vs HC	FA 16:1;	7.4834	2.9037	0.017435	1.0987
HA vs HC	FA 17:1;	8.0814	3.0146	0.00078332	1.4784
HA vs HC	FA 18:0;	0.33154	-1.5928	0.0006042	1.5036
HA vs HC	FA 18:1;	33.259	5.0557	2.91e-05	1.7478
HA vs HC	FA 18:2;	23.575	4.5592	0.0097019	1.1844
HA vs HC	FA 20:4;	219.03	7.775	0.0071651	1.2257
HA vs HC	FA 22:0;	26.533	4.7297	0.015105	1.1204
HA vs HC	FA 22:5;	8.4524	3.0794	0.036127	0.97926
HA vs HC	FA 23:0;	7.0691	2.8215	0.042677	0.94956
HA vs HC	FA 26:0;	20.112	4.33	0.031011	1.0056
HA vs HC	FA 27:0;	2.9483	1.5599	0.0059306	1.2504
HA vs HC	FA 31:0;	0.18264	-2.453	6.9e-05	1.6864
HA vs HC	FA 32:0;	0.099828	-3.3244	1.03e-08	2.1265
HA vs HC	FA 32:1;	0.26607	-1.9101	0.013263	1.1397
HA vs HC	FA 32:8;	0.21669	-2.2063	0.00052538	1.5168
HA vs HC	FA 36:0;	0.042677	-4.5504	3.35e-13	2.3555
HA vs HC	FA 40:5;	0.095473	-3.3888	3.53e-10	2.2229
HA vs HC	FA 42:12;	67.876	6.0848	0.010362	1.1752
HA vs HC	FAHFA 40:0; FAHFA 18:0/22:0;	0.069762	-3.8414	4.61e-07	1.9792
HA vs HC	LDGCC 30:8;	0.12023	-3.0561	1.38e-09	2.1872
HA vs HC	LPC 14:0-SN1;	36.991	5.2091	0.032825	0.99591
HA vs HC	LPC 15:0-SN1;	43.41	5.44	0.037921	0.97072
HA vs HC	LPC 15:1-SN1;	0.034588	-4.8536	3.64e-06	1.8753
HA vs HC	LPC 16:0;	0.00042168	-11.212	0.00046378	1.5284
HA vs HC	LPC 16:0e;	59.279	5.8895	0.031816	1.0013
HA vs HC	LPC 16:1;	44.238	5.4672	0.02252	1.0585
HA vs HC	LPC 16:1e;	45.783	5.5167	0.033417	0.99283
HA vs HC	LPC 16:1-SN1;	0.19005	-2.3955	0.019712	1.0796
HA vs HC	LPC 17:0;	0.054222	-4.205	0.00013346	1.6354
HA vs HC	LPC 17:1-SN1;	0.16545	-2.5955	0.0019997	1.3806
HA vs HC	LPC 18:0;	0.0010927	-9.8379	1.64e-06	1.9179
HA vs HC	LPC 18:0e;	0.035658	-4.8096	0.0057093	1.2553
HA vs HC	LPC 18:1;	0.006062	-7.366	0.00029256	1.5698
HA vs HC	LPC 18:1e;	29.009	4.8584	0.037145	0.97437
HA vs HC	LPC 18:1-SN1;	0.24034	-2.0569	0.040068	0.96092
HA vs HC	LPC 18:3;	0.24536	-2.0271	0.0043474	1.2897
HA vs HC	LPC 18:3-SN1;	0.31801	-1.6529	0.040101	0.96077
HA vs HC	LPC 19:0-SN1;	0.036489	-4.7764	0.00067614	1.4928
HA vs HC	LPC 20:0;	0.044503	-4.4899	0.00070371	1.4889
HA vs HC	LPC 20:0-SN1;	0.13337	-2.9065	0.0049065	1.2746
HA vs HC	LPC 20:1-SN1;	0.018851	-5.7292	0.0019737	1.382
HA vs HC	LPC 20:2;	0.1381	-2.8562	0.0036632	1.3106
HA vs HC	LPC 20:2-SN1;	5.0598	2.3391	0.04914	0.92365
HA vs HC	LPC 20:4;	71.237	6.1546	0.041367	0.95519
HA vs HC	LPC 20:4-SN1;	30.916	4.9503	0.041475	0.95473
HA vs HC	LPC 20:5-SN1;	0.26502	-1.9158	0.0015695	1.407
HA vs HC	LPC 22:5-SN1;	18.528	4.2116	0.024301	1.0462
HA vs HC	LPE 16:1e;	0.022426	-5.4787	0.0038555	1.3044
HA vs HC	LPE 18:0;	86.558	6.4356	0.047188	0.93117
HA vs HC	LPE 18:1;	0.013767	-6.1827	0.022348	1.0597
HA vs HC	LPE 18:1e;	0.00893	-6.8071	0.00028433	1.5723
HA vs HC	LPE 18:2e;	0.031679	-4.9803	0.0081471	1.2084
HA vs HC	MAG 18:0;	24.409	4.6093	0.014277	1.1288
HA vs HC	MGDG 38:6e; MGDG 22:5e/16:1;	2.7348	1.4514	0.01579	1.1138
HA vs HC	MGDG 38:6e; MGDG 24:5e/14:1;	0.54807	-0.86757	0.012357	1.15
HA vs HC	OxPC 36:4+2O; OxPC 16:0-20:4+2O;	9.1607	3.1955	0.0022048	1.3697
HA vs HC	OxPC 38:3+1O; OxPC 18:0-20:3+1O;	0.28421	-1.815	0.022972	1.0553
HA vs HC	OxPC 38:4+1O; OxPC 18:0-20:4+1O;	0.29452	-1.7636	0.0013628	1.422
HA vs HC	PC 30:0;	41.859	5.3875	0.0075602	1.2185
HA vs HC	PC 30:1;	6.568	2.7155	0.02547	1.0385
HA vs HC	PC 31:0;	8.0455	3.0082	0.00045646	1.5299
HA vs HC	PC 32:0; PC 16:0-16:0;	65.539	6.0343	6.13e-05	1.6951
HA vs HC	PC 32:0e;	13.15	3.7169	6.33e-06	1.8439
HA vs HC	PC 32:0e; PC 16:0e/16:0;	4.167	2.059	0.034869	0.98545
HA vs HC	PC 32:1; PC 16:0-16:1;	20.386	4.3495	0.02716	1.0279
HA vs HC	PC 32:1e;	6.9788	2.803	7.46e-05	1.6805
HA vs HC	PC 32:1e; PC 16:1e/16:0;	0.12289	-3.0246	8.41e-07	1.951
HA vs HC	PC 32:8e;	0.18063	-2.4689	2.44e-08	2.0974
HA vs HC	PC 33:1;	6.3613	2.6693	0.0011557	1.4392
HA vs HC	PC 33:1; PC 16:0-17:1;	0.25988	-1.9441	0.00092767	1.4616
HA vs HC	PC 33:2e;	0.59541	-0.74805	0.014392	1.1277
HA vs HC	PC 34:0;	5.6867	2.5076	1.21e-06	1.9331
HA vs HC	PC 34:0; PC 16:0-18:0;	0.17089	-2.5489	0.011449	1.161
HA vs HC	PC 34:1; PC 16:0-18:1;	75.518	6.2387	3.37e-05	1.7377
HA vs HC	PC 34:1e;	0.34562	-1.5328	0.014701	1.1245
HA vs HC	PC 34:2;	5.5758	2.4792	1.01e-05	1.8162
HA vs HC	PC 34:2; PC 16:0-18:2;	0.21941	-2.1883	0.0065983	1.2365
HA vs HC	PC 34:2e;	35.685	5.1572	0.00090626	1.464
HA vs HC	PC 34:3;	6.0229	2.5905	0.0011004	1.4443
HA vs HC	PC 34:3; PC 16:0-18:3;	0.06247	-4.0007	9.7e-05	1.6605
HA vs HC	PC 34:3e;	0.2223	-2.1694	0.0066793	1.2349
HA vs HC	PC 34:4;	9.6228	3.2665	0.015135	1.1201
HA vs HC	PC 34:4e;	0.081998	-3.6083	2.84e-05	1.7494
HA vs HC	PC 35:1;	9.0329	3.1752	0.0019402	1.3839
HA vs HC	PC 35:1; PC 17:0-18:1;	0.1436	-2.7999	4.09e-06	1.8688
HA vs HC	PC 35:2;	21.374	4.4178	0.00028151	1.5731
HA vs HC	PC 35:3;	2.8149	1.4931	0.010312	1.1758
HA vs HC	PC 35:4;	0.27454	-1.8649	1.54e-06	1.9209
HA vs HC	PC 35:4e;	7.2327	2.8545	0.00083923	1.4716
HA vs HC	PC 36:1;	4.0023	2.0008	2.08e-05	1.7702
HA vs HC	PC 36:1; PC 18:0-18:1;	0.11575	-3.1109	0.00010509	1.6543
HA vs HC	PC 36:2;	0.31887	-1.6489	0.0064677	1.2392
HA vs HC	PC 36:2; PC 18:0-18:2;	119.91	6.9058	5.19e-05	1.7073
HA vs HC	PC 36:2; PC 18:1-18:1;	0.21248	-2.2346	0.0055623	1.2587
HA vs HC	PC 36:2e; PC 18:0e/18:2;	0.097999	-3.3511	2e-06	1.9076
HA vs HC	PC 36:3; PC 18:1-18:2;	16.069	4.0062	0.025189	1.0404
HA vs HC	PC 36:3e;	0.28422	-1.8149	0.0096509	1.1851
HA vs HC	PC 36:3e; PC 16:0e/20:3;	7.6026	2.9265	0.025348	1.0393
HA vs HC	PC 36:4;	0.45746	-1.1283	0.01024	1.1768
HA vs HC	PC 36:4; PC 16:0-20:4;	0.10563	-3.2428	0.0048443	1.2762
HA vs HC	PC 36:4e; PC 16:0e/20:4;	30.31	4.9217	0.040812	0.95762
HA vs HC	PC 36:6;	10.03	3.3262	0.021104	1.0689
HA vs HC	PC 37:2e;	0.16476	-2.6015	0.00028569	1.5719
HA vs HC	PC 37:7e;	3.5531	1.8291	0.0019971	1.3807
HA vs HC	PC 38:10e;	0.21386	-2.2252	1.65e-05	1.7854
HA vs HC	PC 38:2;	0.25433	-1.9752	0.013192	1.1405
HA vs HC	PC 38:2; PC 18:0-20:2;	0.18371	-2.4445	1.93e-05	1.7751
HA vs HC	PC 38:3; PC 18:0-20:3;	0.37839	-1.402	0.0013799	1.4207
HA vs HC	PC 38:3e;	0.16099	-2.635	8.58e-08	2.0505
HA vs HC	PC 38:4;	0.4243	-1.2368	0.010126	1.1784
HA vs HC	PC 38:4; PC 18:0-20:4;	0.12761	-2.9701	3.54e-06	1.8769
HA vs HC	PC 38:4e;	5.7868	2.5328	3.79e-05	1.7296
HA vs HC	PC 38:5; PC 18:1-20:4;	0.34816	-1.5222	0.016111	1.1107
HA vs HC	PC 38:5e; PC 18:1e/20:4;	0.20024	-2.3202	0.0040758	1.2976
HA vs HC	PC 39:8e;	28.185	4.8169	0.0060454	1.248
HA vs HC	PC 40:10e;	0.27683	-1.8529	0.017795	1.0955
HA vs HC	PC 40:4; PC 18:0-22:4;	7.8814	2.9785	0.0025245	1.3543
HA vs HC	PC 40:4e;	10.351	3.3717	5.18e-09	2.1484
HA vs HC	PC 40:5;	0.39198	-1.3512	0.013561	1.1364
HA vs HC	PC 40:5; PC 18:0-22:5;	0.37539	-1.4135	0.0040348	1.2988
HA vs HC	PC 40:7;	0.24595	-2.0236	1.6e-05	1.7872
HA vs HC	PC 40:7; PC 18:1-22:6;	0.31305	-1.6755	0.029235	1.0156
HA vs HC	PC 40:8;	0.29123	-1.7798	0.013954	1.1322
HA vs HC	PC 40:8e;	20.725	4.3733	1.1e-05	1.8107
HA vs HC	PC 42:11e;	0.055501	-4.1714	0.0011854	1.4366
HA vs HC	PC 42:5e;	0.10539	-3.2461	1.88e-11	2.2877
HA vs HC	PC 42:8;	0.23511	-2.0886	0.013006	1.1426
HA vs HC	PC 42:8e;	5.9834	2.581	0.0031868	1.3272
HA vs HC	PE 34:1;	8.2279	3.0405	0.0060513	1.2478
HA vs HC	PE 34:2;	12.86	3.6848	0.00060167	1.504
HA vs HC	PE 34:2e; PE 16:1e/18:1;	0.11101	-3.1712	2.71e-05	1.7525
HA vs HC	PE 36:2; PE 18:1-18:1;	0.12619	-2.9863	0.0013384	1.4239
HA vs HC	PE 36:2e; PE 18:0e/18:2;	0.23279	-2.1029	1.43e-07	2.03
HA vs HC	PE 36:3e; PE 18:1e/18:2;	0.047121	-4.4075	3.22e-06	1.8821
HA vs HC	PE 36:4;	0.2292	-2.1253	0.0004337	1.5346
HA vs HC	PE 38:2; PE 18:0-20:2;	0.13886	-2.8483	2.25e-06	1.9014
HA vs HC	PE 38:4e; PE 18:0e/20:4;	0.39734	-1.3315	0.0087667	1.1984
HA vs HC	PE 38:5; PE 18:1-20:4;	12.393	3.6315	0.0049162	1.2744
HA vs HC	PE 40:4; PE 18:0-22:4;	0.15549	-2.6851	2.13e-05	1.7686
HA vs HC	PE 40:5; PE 18:0-22:5;	0.24951	-2.0028	0.00099094	1.455
HA vs HC	PE 40:6;	3.0042	1.587	0.026594	1.0314
HA vs HC	PE 40:8e;	5.2407	2.3898	0.00045541	1.5301
HA vs HC	PE 40:9e;	4.211	2.0742	0.002804	1.3422
HA vs HC	Pentaerythritol tetrakis(3,5-di-tert-butyl-4-hydroxyhydrocinnamate)	0.12042	-3.0538	3.41e-08	2.0853
HA vs HC	PG 27:0;	0.12076	-3.0498	9.46e-13	2.34
HA vs HC	PG 38:7;	0.081629	-3.6148	2.6e-10	2.2304
HA vs HC	PI 34:2;	0.43848	-1.1894	0.0051878	1.2676
HA vs HC	PI 36:2;	0.020558	-5.6042	1.93e-06	1.9094
HA vs HC	PI 36:2; PI 18:0-18:2;	18.156	4.1823	0.012116	1.1529
HA vs HC	PI 36:4;	0.32027	-1.6426	0.0002775	1.5744
HA vs HC	PI 38:3;	0.17037	-2.5533	1.57e-07	2.0262
HA vs HC	PI-Cer d35:1;	5.3816	2.428	0.0006324	1.4992
HA vs HC	PI-Cer d46:11;	12.576	3.6526	0.00034575	1.555
HA vs HC	SM d32:1;	0.16685	-2.5834	0.0010571	1.4484
HA vs HC	SM d32:1; SM d32:1/0:0;	0.0032826	-8.2509	7.58e-09	2.1365
HA vs HC	SM d32:1; SM d8:0/24:1;	0.49587	-1.012	0.027985	1.0229
HA vs HC	SM d33:1;	0.24897	-2.006	0.024888	1.0423
HA vs HC	SM d33:1; SM d33:1/0:0;	0.20907	-2.2579	0.006127	1.2462
HA vs HC	SM d34:0;	64.923	6.0207	0.00030323	1.5666
HA vs HC	SM d34:0; SM d34:0/0:0;	40.165	5.3279	3.41e-05	1.7369
HA vs HC	SM d34:1;	441.8	8.7873	0.023256	1.0533
HA vs HC	SM d34:1; SM d18:1/16:0;	90.079	6.4931	0.00028048	1.5735
HA vs HC	SM d34:1; SM d34:1/0:0;	92.898	6.5376	0.00090977	1.4636
HA vs HC	SM d34:2; SM d18:2/16:0;	95.307	6.5745	0.0084848	1.2029
HA vs HC	SM d34:2; SM d34:2/0:0;	0.17546	-2.5108	0.00068641	1.4913
HA vs HC	SM d35:1; SM d35:1/0:0;	0.13338	-2.9064	0.00016854	1.6165
HA vs HC	SM d35:2;	8.5261	3.0919	0.009661	1.185
HA vs HC	SM d36:0;	39.544	5.3054	0.0034106	1.3191
HA vs HC	SM d36:1;	0.29625	-1.7551	0.04015	0.96056
HA vs HC	SM d36:1; SM d18:1/18:0;	153.8	7.2649	0.0014157	1.418
HA vs HC	SM d36:1; SM d36:1/0:0;	71.436	6.1586	0.00013167	1.6365
HA vs HC	SM d36:2;	112.45	6.8132	0.0016828	1.3995
HA vs HC	SM d36:2; SM d12:0/24:2;	0.21577	-2.2125	0.0049603	1.2732
HA vs HC	SM d36:2; SM d36:2/0:0;	76.859	6.2641	0.00054117	1.514
HA vs HC	SM d37:1;	4.3987	2.1371	0.007881	1.2129
HA vs HC	SM d38:1;	17.534	4.1321	0.00020773	1.5991
HA vs HC	SM d38:1; SM d26:1/12:0;	73.102	6.1918	0.047582	0.92964
HA vs HC	SM d38:1; SM d38:1/0:0;	14.811	3.8886	1.84e-06	1.9118
HA vs HC	SM d38:1; SM d9:1/29:0;	0.2403	-2.0571	0.015415	1.1174
HA vs HC	SM d38:2; SM d10:1/28:1;	74.659	6.2223	0.00055732	1.5112
HA vs HC	SM d38:2; SM d38:2/0:0;	29.562	4.8857	3.83e-05	1.7288
HA vs HC	SM d39:1; SM d9:1/30:0;	15.705	3.9731	0.020732	1.0717
HA vs HC	SM d40:2; SM d18:2/22:0;	25.8	4.6893	3.5e-06	1.8775
HA vs HC	SM d40:2; SM d40:2/0:0;	0.15801	-2.6619	0.00010771	1.6524
HA vs HC	SM d40:2; SM d8:1/32:1;	0.18436	-2.4394	0.00069778	1.4897
HA vs HC	SM d40:7;	66.017	6.0448	0.004927	1.2741
HA vs HC	SM d40:8;	11.437	3.5157	0.014132	1.1304
HA vs HC	SM d41:2; SM d17:1/24:1;	10.65	3.4127	3.18e-05	1.7416
HA vs HC	SM d41:2; SM d41:2/0:0;	10.393	3.3775	3.68e-06	1.8748
HA vs HC	SM d42:1;	8.4258	3.0748	0.00041434	1.5387
HA vs HC	SM d42:2; SM d10:1/32:1;	3.0305	1.5996	0.0045806	1.2832
HA vs HC	SM d42:3;	27.368	4.7744	8.76e-06	1.8246
HA vs HC	SM d42:3; SM d17:3/25:0;	0.16324	-2.6149	5.89e-05	1.698
HA vs HC	SM d42:3; SM d42:3/0:0;	0.1691	-2.5641	0.00013352	1.6354
HA vs HC	SM d42:4; SM d18:2/24:2;	8.1589	3.0284	0.042897	0.94863
HA vs HC	SM d42:7;	0.061737	-4.0177	0.0013697	1.4215
HA vs HC	SM d42:9;	7.9569	2.9922	0.00077018	1.4801
HA vs HC	SM d44:10;	0.12625	-2.9856	0.00012772	1.6389
HA vs HC	SM d44:8;	2.9372	1.5544	0.026025	1.035
HA vs HC	TAG 24:0; TAG 8:0-8:0-8:0;	0.20041	-2.319	0.0056081	1.2576
HA vs HC	TAG 36:0e; TAG 16:0e-10:0-10:0;	0.51774	-0.94971	8e-06	1.8301
HA vs HC	TAG 47:0; TAG 15:0-16:0-16:0;	0.62447	-0.67929	0.047212	0.93108
HA vs HC	TAG 47:2; TAG 15:0-16:1-16:1;	1.5809	0.66078	0.018759	1.0874
HA vs HC	TAG 48:0; TAG 15:0-16:0-17:0;	4.1021	2.0364	0.0010744	1.4467
HA vs HC	TAG 48:2; TAG 14:0-17:1-17:1;	2.3763	1.2487	0.0090474	1.1941
HA vs HC	TAG 48:2; TAG 15:0-15:0-18:2;	3.5286	1.8191	0.047356	0.93052
HA vs HC	TAG 49:0; TAG 15:0-16:0-18:0;	3.2185	1.6864	0.0063002	1.2426
HA vs HC	TAG 49:0; TAG 16:0-16:0-17:0;	0.51671	-0.95258	0.0080152	1.2106
HA vs HC	TAG 49:3; TAG 15:1-17:1-17:1;	1.9354	0.95264	0.0021814	1.3709
HA vs HC	TAG 49:3; TAG 16:0-16:1-17:2;	2.6765	1.4204	0.044884	0.94038
HA vs HC	TAG 50:0; TAG 16:0-16:0-18:0;	2.4253	1.2782	0.020497	1.0735
HA vs HC	TAG 51:0; TAG 16:0-16:0-19:0;	1.699	0.76471	0.0095464	1.1866
HA vs HC	TAG 52:4; TAG 16:0-18:1-18:3;	2.366	1.2425	0.0044391	1.2871
HA vs HC	TAG 52:7; TAG 16:2-18:2-18:3;	0.30085	-1.7329	0.02788	1.0236
HA vs HC	TAG 53:0; TAG 14:0-17:0-22:0;	2.6304	1.3953	0.034007	0.9898
HA vs HC	TAG 54:8; TAG 18:2-18:3-18:3;	4.2009	2.0707	0.030925	1.0061
HA vs HC	TAG 56:1; TAG 16:0-22:0-18:1;	4.3674	2.1268	0.0020276	1.379
HA vs HC	TAG 56:2; TAG 20:0-18:1-18:1;	2.0216	1.0155	0.025036	1.0414
LA vs IA	Cer-NS d42:1; Cer-NS d18:1/24:0;	0.33128	-1.5939	0.021126	1.5137
LA vs IA	Cer-OS d35:1; Cer-OS d21:1/14:0;	0.33924	-1.5596	0.0049736	1.7813
LA vs IA	Cer-OS d42:1; Cer-OS d18:1/24:0;	0.31506	-1.6663	0.016273	1.5676
LA vs IA	DAG 29:1e; DAG 15:0e/14:1;	3.0722	1.6193	0.0040013	1.8157
LA vs IA	FA 16:0;	0.2677	-1.9013	0.021734	1.5076
LA vs IA	FA 16:1;	4.4113	2.1412	0.0092754	1.6748
LA vs IA	FA 18:0;	3.9015	1.964	0.0061248	1.747
LA vs IA	FA 20:0;	0.31113	-1.6844	0.0010176	2.0061
LA vs IA	FA 21:0;	7.7053	2.9458	0.036248	1.3924
LA vs IA	FA 22:0;	27.617	4.7875	0.010387	1.6541
LA vs IA	FA 25:0;	0.29332	-1.7694	0.0070301	1.7236
LA vs IA	FA 28:0;	0.29095	-1.7811	0.019732	1.528
LA vs IA	FA 29:0;	0.33994	-1.5566	0.0094245	1.6719
LA vs IA	FA 30:8;	30.171	4.9151	0.024908	1.4781
LA vs IA	FA 38:5;	63.623	5.9915	0.010638	1.6497
LA vs IA	FA 42:6;	0.2596	-1.9457	0.013956	1.598
LA vs IA	GlcADG 38:4; GlcADG 19:2-19:2;	2.1032	1.0726	0.02406	1.4857
LA vs IA	HexCer-EOS d44:5;	0.25425	-1.9757	0.0014775	1.9584
LA vs IA	LDGCC 22:1;	0.34257	-1.5455	0.031983	1.4217
LA vs IA	LPC 14:0-SN1;	26.836	4.7461	0.015875	1.5726
LA vs IA	MGDG 38:6e; MGDG 24:5e/14:1;	0.39487	-1.3405	0.007642	1.7092
LA vs IA	MGDG 40:5e; MGDG 24:5e/16:0;	0.26461	-1.9181	0.0049457	1.7822
LA vs IA	OxPC 34:1+3O; OxPC 16:0-18:1+3O;	15.418	3.9465	0.0104	1.6539
LA vs IA	OxPC 36:1+3O; OxPC 18:0-18:1+3O;	0.43686	-1.1948	0.015114	1.5823
LA vs IA	OxPC 36:2+1O; OxPC 18:0-18:2+1O;	10.864	3.4415	0.018476	1.5417
LA vs IA	PA 34:2; PA 16:0-18:2;	0.26646	-1.908	0.0021246	1.9091
LA vs IA	PC 32:0e; PC 16:0e/16:0;	0.21603	-2.2107	4.76e-05	2.3117
LA vs IA	PC 32:2; PC 16:1-16:1;	0.34342	-1.542	0.012935	1.6128
LA vs IA	PC 32:2e;	1.7433	0.80185	0.042799	1.3521
LA vs IA	PC 33:2; PC 15:0-18:2;	0.43743	-1.1929	0.020794	1.517
LA vs IA	PC 34:1e;	0.25285	-1.9836	0.018882	1.5372
LA vs IA	PC 34:1e; PC 16:0e/18:1;	0.24351	-2.0379	0.014362	1.5924
LA vs IA	PC 34:2e; PC 16:1e/18:1;	0.20658	-2.2752	0.00011371	2.238
LA vs IA	PC 34:3; PC 16:1-18:2;	0.33825	-1.5639	0.0087022	1.6863
LA vs IA	PC 34:3e; PC 16:1e/18:2;	5.5225	2.4653	0.045583	1.3364
LA vs IA	PC 35:2; PC 17:0-18:2;	0.20977	-2.2531	0.0019598	1.9203
LA vs IA	PC 36:2; PC 18:0-18:2;	2.8693	1.5207	0.026284	1.4662
LA vs IA	PC 36:3; PC 18:1-18:2;	9.8537	3.3007	0.049436	1.3159
LA vs IA	PC 36:3e; PC 18:1e/18:2;	0.40096	-1.3185	0.015055	1.5831
LA vs IA	PC 36:4;	2.2936	1.1976	0.037397	1.3849
LA vs IA	PC 36:5; PC 16:0-20:5;	0.14758	-2.7604	0.017369	1.5544
LA vs IA	PC 36:5e; PC 16:1e/20:4;	0.46804	-1.0953	0.040282	1.3669
LA vs IA	PC 37:4;	0.46622	-1.1009	0.033527	1.4108
LA vs IA	PC 37:7;	6.6511	2.7336	0.0040909	1.8123
LA vs IA	PC 37:7e;	2.4462	1.2906	0.027439	1.4567
LA vs IA	PC 38:4; PC 16:0-22:4;	0.32453	-1.6236	0.016117	1.5695
LA vs IA	PC 38:4e; PC 18:0e/20:4;	0.3001	-1.7365	0.013875	1.5992
LA vs IA	PC 38:5;	0.29884	-1.7425	0.030838	1.4302
LA vs IA	PC 38:5e; PC 18:1e/20:4;	0.42811	-1.224	0.041019	1.3625
LA vs IA	PC 38:7;	1.9398	0.95593	0.037173	1.3863
LA vs IA	PC 38:9e;	0.35886	-1.4785	0.030097	1.4357
LA vs IA	PC 39:4e; PC 19:0e/20:4;	0.2603	-1.9418	0.0014941	1.9569
LA vs IA	PC 39:6;	0.32346	-1.6283	0.0025466	1.8834
LA vs IA	PC 39:8e;	5.7365	2.5202	0.0024211	1.8906
LA vs IA	PC 40:5;	0.25764	-1.9566	0.0049116	1.7833
LA vs IA	PC 40:5; PC 18:0-22:5;	0.40971	-1.2873	0.025889	1.4696
LA vs IA	PC 40:6; PC 18:0-22:6;	0.2396	-2.0613	0.016653	1.5629
LA vs IA	PC 40:8; PC 18:2-22:6;	0.36645	-1.4483	0.019312	1.5325
LA vs IA	PC 40:8e;	1.9037	0.92878	0.037202	1.3862
LA vs IA	PC 42:8e;	2.4069	1.2672	0.048311	1.3217
LA vs IA	PC 44:12;	0.23731	-2.0751	0.00022387	2.1742
LA vs IA	PE 34:2;	2.6407	1.4009	0.039883	1.3694
LA vs IA	PE 36:4;	0.23883	-2.0659	0.0059452	1.752
LA vs IA	PE 36:4e; PE 18:2e/18:2;	0.2779	-1.8473	0.016163	1.569
LA vs IA	PE 36:5e; PE 16:1e/20:4;	0.23748	-2.0741	0.022359	1.5015
LA vs IA	PE 38:1; PE 18:0-20:1;	0.27454	-1.8649	0.025706	1.4712
LA vs IA	PE 38:6; PE 16:0-22:6;	19.854	4.3114	0.031424	1.4258
LA vs IA	PE 38:6e; PE 18:2e/20:4;	0.30336	-1.7209	0.046248	1.3328
LA vs IA	PE 40:6; PE 18:0-22:6;	0.1683	-2.5709	0.010163	1.6581
LA vs IA	Pentaerythritol tetrakis(3,5-di-tert-butyl-4-hydroxyhydrocinnamate)	0.095476	-3.3887	0.0053435	1.7696
LA vs IA	PEtOH 34:2; PEtOH 16:0-18:2;	0.41577	-1.2662	0.045744	1.3355
LA vs IA	PI 34:2;	0.3836	-1.3823	0.048278	1.3219
LA vs IA	PI 36:1;	0.29958	-1.739	0.005314	1.7705
LA vs IA	PI 36:3;	0.474	-1.0771	0.044184	1.3442
LA vs IA	PI 36:4;	0.44474	-1.169	0.026765	1.4622
LA vs IA	PI 38:4; PI 18:0-20:4;	99.922	6.6427	0.049367	1.3162
LA vs IA	PI-Cer d35:1;	2.574	1.364	0.018791	1.5382
LA vs IA	SM d32:1; SM d8:0/24:1;	0.1892	-2.402	0.00041488	2.1103
LA vs IA	SM d33:1;	0.011283	-6.4697	0.043283	1.3493
LA vs IA	SM d34:1; SM d34:1/0:0;	2.8743	1.5232	0.0213	1.5119
LA vs IA	SM d35:1;	0.3897	-1.3596	0.033282	1.4125
LA vs IA	SM d36:1; SM d16:1/20:0;	0.38404	-1.3807	0.021469	1.5102
LA vs IA	SM d36:2; SM d18:2/18:0;	0.27125	-1.8823	0.042211	1.3555
LA vs IA	SM d38:1; SM d26:1/12:0;	0.36829	-1.4411	0.015208	1.5811
LA vs IA	SM d40:2; SM d40:2/0:0;	0.04826	-4.373	0.033204	1.413
LA vs IA	TAG 43:0; TAG 14:0-14:0-15:0;	0.43663	-1.1955	0.003627	1.8309
LA vs IA	TAG 44:0; TAG 12:0-16:0-16:0;	0.47188	-1.0835	0.02752	1.456
LA vs IA	TAG 44:0; TAG 13:0-15:0-16:0;	3.2676	1.7082	0.030023	1.4363
LA vs IA	TAG 44:2; TAG 10:0-16:1-18:1;	0.46267	-1.1119	0.0099885	1.6613
LA vs IA	TAG 45:0; TAG 14:0-15:0-16:0;	0.45158	-1.1469	0.02794	1.4526
LA vs IA	TAG 46:0; TAG 14:0-16:0-16:0;	0.39662	-1.3342	0.014787	1.5867
LA vs IA	TAG 46:0; TAG 15:0-15:0-16:0;	0.46208	-1.1138	0.021811	1.5069
LA vs IA	TAG 47:0; TAG 14:0-16:0-17:0;	0.36399	-1.458	0.0036146	1.8314
LA vs IA	TAG 47:0; TAG 15:0-16:0-16:0;	0.33779	-1.5658	0.0041694	1.8093
LA vs IA	TAG 47:1; TAG 15:0-16:0-16:1;	0.35224	-1.5054	0.0037769	1.8247
LA vs IA	TAG 48:0; TAG 14:0-16:0-18:0;	0.28154	-1.8286	0.0009065	2.0204
LA vs IA	TAG 48:0; TAG 16:0-16:0-16:0;	0.32309	-1.63	0.0022672	1.8999
LA vs IA	TAG 49:0; TAG 15:0-16:0-18:0;	3.0148	1.5921	0.032399	1.4188
LA vs IA	TAG 49:0; TAG 16:0-16:0-17:0;	0.38709	-1.3692	0.0045756	1.7946
LA vs IA	TAG 49:1; TAG 15:0-16:0-18:1;	0.30133	-1.7306	0.00082032	2.0325
LA vs IA	TAG 49:2; TAG 15:0-16:0-18:2;	0.52353	-0.93365	0.031415	1.4259
LA vs IA	TAG 50:1; TAG 16:0-16:0-18:1;	0.32054	-1.6414	0.024565	1.4811
LA vs IA	TAG 51:0; TAG 16:0-17:0-18:0;	0.40325	-1.3103	0.0041317	1.8107
LA vs IA	TAG 51:2; TAG 16:0-17:1-18:1;	0.28902	-1.7907	0.0038986	1.8198
LA vs IA	TAG 51:3; TAG 15:0-18:1-18:2;	0.34942	-1.517	0.026078	1.468
LA vs IA	TAG 52:0; TAG 16:0-18:0-18:0;	0.40996	-1.2865	0.0074797	1.7129
LA vs IA	TAG 53:0; TAG 15:0-19:0-19:0;	0.44452	-1.1697	0.03145	1.4256
LA vs IA	TAG 53:1; TAG 17:0-18:0-18:1;	0.45565	-1.134	0.020735	1.5176
LA vs IA	TAG 53:2; TAG 17:0-18:1-18:1;	0.35703	-1.4859	0.0099238	1.6625
LA vs IA	TAG 53:3; TAG 17:0-18:1-18:2;	0.32005	-1.6436	0.0069534	1.7255
LA vs IA	TAG 53:4; TAG 17:1-18:1-18:2;	0.40354	-1.3092	0.020214	1.523
LA vs IA	TAG 53:5; TAG 17:1-18:2-18:2;	0.43503	-1.2008	0.022345	1.5017
LA vs IA	TAG 54:0; TAG 18:0-18:0-18:0;	0.3303	-1.5982	0.00068932	2.0531
LA vs IA	TAG 54:2; TAG 18:0-18:1-18:1;	0.44624	-1.1641	0.025534	1.4727
LA vs IA	TAG 54:3; TAG 18:0-18:1-18:2;	0.44762	-1.1596	0.018798	1.5381
LA vs IA	TAG 54:4; TAG 18:1-18:1-18:2;	0.39839	-1.3278	0.010354	1.6547
LA vs IA	TAG 54:5; TAG 16:0-18:1-20:4;	0.48106	-1.0557	0.033303	1.4123
LA vs IA	TAG 56:2; TAG 18:0-18:1-20:1;	0.38506	-1.3769	0.0076841	1.7082
LA vs IA	TAG 56:3; TAG 20:0-18:1-18:2;	0.41658	-1.2633	0.028729	1.4463
LA vs IA	TAG 56:5; TAG 18:0-18:1-20:4;	0.38548	-1.3753	0.022637	1.4989
LA vs IA	TAG 56:6; TAG 18:1-18:2-20:3;	0.37869	-1.4009	0.038595	1.3773
LA vs IA	TAG 56:8; TAG 16:0-18:2-22:6;	0.30234	-1.7257	0.011132	1.6413
LA vs IA	TAG 58:4; TAG 22:0-18:2-18:2;	0.38778	-1.3667	0.015286	1.5801
LA vs IA	TAG 58:6; TAG 18:0-18:1-22:5;	0.38742	-1.368	0.022536	1.4999
LA vs IA	TAG 58:6; TAG 18:1-18:2-22:3;	0.34284	-1.5444	0.010631	1.6498
LA vs IA	TAG 58:8; TAG 18:1-18:2-22:5;	0.20165	-2.3101	0.042202	1.3555
HA vs IA	CE 18:3;	2.8193	1.4953	0.03471	1.6063
HA vs IA	Cer t46:0;	1.8321	0.87351	0.017469	1.789
HA vs IA	Cer-OS d35:1; Cer-OS d21:1/14:0;	0.46242	-1.1127	0.012617	1.8682
HA vs IA	Cer-OS d42:1; Cer-OS d18:1/24:0;	0.45319	-1.1418	0.0388	1.5744
HA vs IA	DAG 29:1e; DAG 15:0e/14:1;	2.0572	1.0407	0.039993	1.5656
HA vs IA	DGCC 19:0;	0.46186	-1.1145	0.0057483	2.0432
HA vs IA	FA 16:0;	0.22668	-2.1413	0.0024068	2.2147
HA vs IA	FA 16:1;	3.8263	1.9359	0.042572	1.5473
HA vs IA	FA 20:0;	0.54038	-0.88794	0.033926	1.6128
HA vs IA	FA 22:0;	23.628	4.5624	0.01555	1.8178
HA vs IA	FA 22:5;	0.19002	-2.3957	0.004503	2.0935
HA vs IA	FA 25:0;	0.46364	-1.1089	0.02202	1.7299
HA vs IA	FA 28:0;	0.31601	-1.662	0.0053578	2.0579
HA vs IA	FA 30:0;	0.35849	-1.48	0.022958	1.719
HA vs IA	FA 42:12;	53.075	5.73	0.010658	1.9076
HA vs IA	FA 42:6;	0.2422	-2.0457	0.001064	2.358
HA vs IA	LPC 14:0-SN1;	17.011	4.0884	0.038836	1.5742
HA vs IA	LPC 16:0;	0.010643	-6.554	0.0032938	2.1553
HA vs IA	LPC 17:0-SN1;	0.23067	-2.1161	0.008839	1.9501
HA vs IA	LPC 18:0;	0.045361	-4.4624	0.0031821	2.162
HA vs IA	LPC 18:0-SN1;	0.034415	-4.8608	0.041475	1.555
HA vs IA	LPC 18:1;	0.097196	-3.363	0.0059494	2.036
HA vs IA	LPC 18:2;	0.21012	-2.2507	0.04971	1.5009
HA vs IA	LPE 18:1;	0.26037	-1.9414	0.019232	1.7648
HA vs IA	MGDG 38:6e; MGDG 24:5e/14:1;	0.51725	-0.95106	0.011178	1.8966
HA vs IA	MGDG 40:5e; MGDG 24:5e/16:0;	0.39909	-1.3252	0.010613	1.9086
HA vs IA	OxPC 34:2+2O; OxPC 16:0-18:2+2O;	9.0007	3.17	0.042677	1.5466
HA vs IA	OxPC 36:2+1O; OxPC 18:0-18:2+1O;	7.9497	2.9909	0.024893	1.6976
HA vs IA	PC 32:0e; PC 16:0e/16:0;	0.46767	-1.0964	0.0077723	1.9786
HA vs IA	PC 36:2; PC 18:0-18:2;	2.1765	1.122	0.047035	1.5176
HA vs IA	PC 36:3; PC 18:1-18:2;	8.9474	3.1615	0.034729	1.6062
HA vs IA	PC 36:3e; PC 16:0e/20:3;	13.049	3.7059	0.018065	1.7806
HA vs IA	PC 36:4e; PC 16:0e/20:4;	0.40589	-1.3008	0.014824	1.8295
HA vs IA	PC 36:5e; PC 16:1e/20:4;	0.38303	-1.3845	0.0041561	2.1096
HA vs IA	PC 37:7;	8.7275	3.1256	0.041441	1.5552
HA vs IA	PC 38:4e; PC 18:0e/20:4;	0.39962	-1.3233	0.022867	1.7201
HA vs IA	PC 39:8e;	4.0135	2.0049	0.033033	1.6203
HA vs IA	PC 42:10e;	5.154	2.3657	0.021559	1.7354
HA vs IA	PC 44:12;	0.52275	-0.93582	0.049635	1.5013
HA vs IA	PE 36:4;	0.18067	-2.4686	8.29e-05	2.7241
HA vs IA	PE 40:7e; PE 18:1e/22:6;	0.46959	-1.0905	0.042816	1.5456
HA vs IA	Pentaerythritol tetrakis(3,5-di-tert-butyl-4-hydroxyhydrocinnamate)	0.21341	-2.2283	0.0072159	1.9948
HA vs IA	PI 36:2; PI 18:0-18:2;	21.746	4.4427	0.011405	1.8919
HA vs IA	PI 36:3;	0.47668	-1.0689	0.026328	1.6826
HA vs IA	SM d32:2; SM d32:2/0:0;	0.12338	-3.0189	0.00037435	2.5211
HA vs IA	SM d34:1;	501.99	8.9715	0.023222	1.716
HA vs IA	SM d37:1;	2.7528	1.4609	0.032656	1.6235
HA vs IA	SM d39:1; SM d9:1/30:0;	5.2586	2.3947	0.044059	1.5372
HA vs IA	SM d40:7;	4.3096	2.1075	0.028536	1.6608
HA vs IA	SM d42:9;	2.4211	1.2756	0.031272	1.6356
HA vs IA	TAG 40:0; TAG 10:0-14:0-16:0;	2.9687	1.5698	0.048938	1.5056
HA vs IA	TAG 43:0; TAG 12:0-15:0-16:0;	1.6878	0.75515	0.018247	1.7781
HA vs IA	TAG 43:0; TAG 14:0-14:0-15:0;	0.43963	-1.1856	0.0028233	2.1848
HA vs IA	TAG 44:0; TAG 13:0-15:0-16:0;	3.3573	1.7473	0.02042	1.7494
HA vs IA	TAG 44:1; TAG 12:0-14:0-18:1;	2.1508	1.1049	0.045808	1.5256
HA vs IA	TAG 44:1; TAG 12:0-16:0-16:1;	0.12433	-3.0078	0.037309	1.5857
HA vs IA	TAG 44:1; TAG 14:0-16:0-14:1;	2.3163	1.2118	0.019987	1.7549
HA vs IA	TAG 44:2; TAG 12:0-14:0-18:2;	2.2147	1.1471	0.036612	1.5912
HA vs IA	TAG 47:2; TAG 15:0-15:1-17:1;	0.13541	-2.8846	0.039269	1.571
HA vs IA	TAG 47:2; TAG 15:0-16:1-16:1;	2.0143	1.0103	0.0017357	2.2739
HA vs IA	TAG 47:2; TAG 16:0-15:1-16:1;	1.7736	0.82672	0.0050882	2.0685
HA vs IA	TAG 48:0; TAG 15:0-16:0-17:0;	2.1471	1.1024	0.01717	1.7933
HA vs IA	TAG 49:0; TAG 15:0-16:0-18:0;	3.2591	1.7045	0.0058923	2.038
HA vs IA	TAG 49:0; TAG 16:0-16:0-17:0;	0.57569	-0.79665	0.044795	1.5322
HA vs IA	TAG 49:1; TAG 16:0-17:0-16:1;	2.1515	1.1053	0.027909	1.6669
HA vs IA	TAG 49:2; TAG 15:0-16:1-18:1;	2.9991	1.5845	0.041879	1.5522
HA vs IA	TAG 51:1; TAG 16:0-16:0-19:1;	0.073741	-3.7614	0.046764	1.5194
HA vs IA	TAG 51:4; TAG 15:0-18:2-18:2;	0.078892	-3.664	0.043428	1.5414
HA vs IA	TAG 54:7; TAG 16:0-18:2-20:5;	0.36114	-1.4694	0.033312	1.6179
HA vs IA	TAG 54:8; TAG 18:2-18:3-18:3;	0.54747	-0.86914	0.043391	1.5417
HA vs IA	TAG 54:9e; TAG 18:3e-18:3-18:3;	0.42831	-1.2233	0.032922	1.6213
HA vs IA	TAG 56:1; TAG 16:0-22:0-18:1;	2.5153	1.3307	0.015127	1.8246
HA vs IA	TAG 56:7; TAG 16:0-20:3-20:4;	0.091809	-3.4452	0.0017898	2.2685
HA vs IA	TAG 58:10e; TAG 22:6e-18:2-18:2;	1.909	0.93281	0.018398	1.776
HA vs IA	TAG 58:7; TAG 18:1-18:2-22:4;	0.27379	-1.8689	0.0082128	1.9664
HA vs LA	LPC 18:0-SN1;	0.026814	-5.2209	0.0091638	2.4046
HA vs LA	TAG 56:6; TAG 18:0-18:2-20:4;	0.061935	-4.0131	0.017965	2.2065
HA vs LA	TAG 51:4; TAG 15:0-18:2-18:2;	0.06312	-3.9858	0.0051602	2.5578
HA vs LA	TAG 56:6; TAG 16:0-18:2-22:4;	0.073422	-3.7677	0.018505	2.1973
HA vs LA	TAG 52:4; TAG 16:1-18:1-18:2;	0.080067	-3.6426	0.033814	1.9982
HA vs LA	LPC 18:1;	0.083002	-3.5907	0.0015301	2.8431
HA vs LA	TAG 44:1; TAG 12:0-16:0-16:1;	0.13976	-2.839	0.013412	2.2953
HA vs LA	TAG 47:2; TAG 15:0-15:1-17:1;	0.14242	-2.8118	0.039825	1.9402
HA vs LA	FA 18:0;	0.42257	-1.2427	0.028692	2.0546
HA vs LA	TAG 47:2; TAG 16:0-15:1-16:1;	1.5149	0.59922	0.027018	2.0749
HA vs LA	TAG 36:0e; TAG 16:0e-10:0-10:0;	1.531	0.61449	0.011493	2.3404
HA vs LA	TAG 49:3; TAG 15:1-17:1-17:1;	1.8347	0.87554	0.0038497	2.631
HA vs LA	TAG 52:3; TAG 17:1-17:1-18:1;	1.8462	0.88455	0.031464	2.0232
HA vs LA	TAG 47:2; TAG 15:0-16:1-16:1;	1.8544	0.89093	0.0044035	2.5978
HA vs LA	TAG 49:2; TAG 15:0-16:0-18:2;	1.9204	0.94142	0.033687	1.9995
HA vs LA	TAG 44:1; TAG 14:0-16:0-14:1;	2.0181	1.013	0.039854	1.9399
HA vs LA	TAG 46:0; TAG 15:0-15:0-16:0;	2.1054	1.0741	0.033722	1.9992
HA vs LA	TAG 45:0; TAG 14:0-15:0-16:0;	2.1482	1.1031	0.044786	1.8974
HA vs LA	TAG 54:0; TAG 18:0-18:0-18:0;	2.301	1.2022	0.03739	1.9628
HA vs LA	TAG 44:1; TAG 10:0-16:0-18:1;	2.3494	1.2323	0.023647	2.1189
HA vs LA	TAG 51:3; TAG 15:0-18:1-18:2;	2.3881	1.2559	0.027828	2.065
HA vs LA	TAG 48:2; TAG 14:0-16:0-18:2;	2.4757	1.3079	0.045054	1.8952
HA vs LA	TAG 47:1; TAG 15:0-16:0-16:1;	2.5675	1.3604	0.024357	2.1093
HA vs LA	TAG 46:1; TAG 14:0-16:0-16:1;	2.6206	1.3899	0.028146	2.0611
HA vs LA	TAG 46:0; TAG 14:0-16:0-16:0;	2.7585	1.4639	0.018858	2.1914
HA vs LA	TAG 44:0; TAG 12:0-16:0-16:0;	2.8055	1.4883	0.026464	2.0818
HA vs LA	TAG 48:0; TAG 14:0-16:0-18:0;	2.9711	1.571	0.046604	1.8826
