# Supplementary material for: Multi-Platform Omics Analysis Reveals Molecular Signatures for Pathogenesis and Activity of Systemic Lupus Erythematosus
Source: Front Immunol. 2022 Apr 19;13:833699. doi: 10.3389/fimmu.2022.833699 (PMC9063006; doi:10.3389/fimmu.2022.833699)
Supplement: Supplementary file 8 [file DataSheet_2.xlsx]

## Sheet: Supplementary Data 2.1
Supplementary Data 2.1 Clusters of Proteins
Cluster 1	Cluster 2	Cluster 3	Cluster 4	Cluster 5	Cluster 6	Cluster 7
APOE	NOTCH2	CD5L	AXL	EGFR	C4A	ORM1
GRN	FGA	HP	AOC3	KIT	C4B	CD14
SAA1	FGB	LBP	SOD1	FKBP1A	CDH5	HPR
PARK7	TF	PLA2G7	COL1A1	CSPG4	FN1	TMSB4X
YWHAE	IGHG1	APOB	POSTN	LCN2	COLEC11	ORM2
PEBP1	IGHV1-18	SAA2-SAA4	HRG	PPIA	C1QC	IGFBP6
UBC	IGHV3-7	APOL1	ICOSLG	DCD	C1R	B2M
SAA2	IGHV3-74	FCN2	ITGB1	MMP2	CDH13	FCN3
ADAMDEC1	IGHV5-51	A0A0G2JRQ6	LTF	ADAMTSL4		IGHM
HLA-B	IGKC	DEFA3	CAP1	A2M	F13A1	IGHV3-15
LILRA3	IGKV2-24	HMGN2	BST1	ANGPTL3	F13B	IGHV4-34
YWHAG	IGKV3-20	PRG4	ACAN	APOF	COLEC10	JCHAIN
APEH	IGKV4-1	ADAMTSL2	ACE	PARVB	CFHR4	IGLV3-19
ACTN1	IGLC2	ADA2	BIN2	CALM3	CFHR5	FCGR3A
ANK1	IGLV1-47	APOD	CNN2	F9	DSG2	MASP2
APOC1	IGLV1-51	BASP1	CRTAC1	CFL1	H2BC18	SERPING1
APOC4-APOC2	IGLV3-10	HSP90B1	CILP2	MRC2	H4C1	SERPINA3
APOC3	IGLV3-21	NPC2	COMP	CSRP1	GP5	SNCA
CFHR1	IGLV6-57	ALDOB	CD109	ENG	PZP	CTSD
CFHR3	CFH	FAH	CADM1	FABP5	TRPV6	F5
DBH	FBLN5	SERPINB1	CBLN4	FERMT3	AZGP1	HLA-A
HYOU1	H6PD	NOTCH3	CHAD	GSTP1	ZNF511-PRAP1	PCSK9
CES1	IGHA1	PAPLN	COL6A1	HBD		HEG1
MDH1	IGHG2	TFPI	COL12A1	HBG1
RNASE1	IGHG3	TKT	CD93	ISLR
ISG15	IGHV3-72		CNTN1	ITGA2B
VIM	IGKV1D-33		CORO1C	ITGB3
	IGLV5-45		DSG1	ICAM2
	IGLL5		DPP4	LASP1
	ITIH4		PROCR	LAMP1
	MYH1		EXTL2	MEGF10
	OAF		FAM20C	NEO1
	PVR		SOD3	CHL1
			FGFR1	OMD
			FLNA	PDLIM1
			LUM	PPIB
			LAMP2	PGK1
			NCAM2	PFN1
			OLFM1	RAB1A
			PI16	SH3BGRL3
			SERPINA5	SH3BGRL
			PLEK	TNXB
			FAP	TAGLN2
			PSAP	TPI1
			SELP	TPM3
			PKM	TPM4
			PTPRS	VASP
			ROBO4
			TLN1
			THBS4
			TPM1
			TPM3
			TPM2
			F5H423

## Sheet: Supplementary Data 2.2
Supplementary Data 2.2 GO enrichment of protein clusters
Cluster	GO-ID	Description	Ontology	GeneRatio	BgRatio	P values	Padj	Accession												GO: Gene Ontology; C:cellular component; F;Molecular Function; P:biological process
Cluster 2	GO:0019814	immunoglobulin complex	C	15/26	50/725	1.13706e-12	4.53685e-10	P01619, A0A0C4DH38, P01834, P01780, A0A0C4DH31, A0A0C4DH68, P01721, P0DOY2, P01701, A0A075B6K4, P80748, P01857, P06312, P01700, A0A0B4J1X5
Cluster 2	GO:0002250	adaptive immune response	P	17/26	91/752	7.89829e-11	1.57571e-08	P01780, P02671, A0A0C4DH31, A0A0C4DH68, P01857, A0A075B6K4, P01701, P80748, P0DOY2, P01834, A0A0C4DH38, P01619, P01721, P01700, P06312, A0A0B4J1X5, P02675
Cluster 2	GO:0003823	antigen binding	F	13/26	45/752	1.24731e-10	1.65893e-08	P0DOY2, A0A0C4DH31, P01780, P01721, P01619, P01834, A0A0C4DH38, P01700, P06312, A0A0B4J1X5, P01857, P80748, P01701
Cluster 2	GO:0006959	humoral immune response	P	17/26	112/752	2.81115e-09	2.16701e-07	P02671, A0A0C4DH31, P01780, P02787, P80748, P01701, P01857, Q04721, P01721, P01619, P01834, A0A0C4DH38, P0DOY2, P02675, P06312, P01700, A0A0B4J1X5
Cluster 2	GO:0002431	Fc receptor mediated stimulatory signaling pathway	P	10/26	29/752	4.84886e-09	2.16701e-07	P0DOY2, P01834, P01619, P01721, P01780, P01857, P06312, P01700, P01701, P80748
Cluster 2	GO:0002433	immune response-regulating cell surface receptor signaling pathway involved in phagocytosis	P	10/26	29/752	4.84886e-09	2.16701e-07	P06312, P01857, P01700, P80748, P01701, P0DOY2, P01721, P01780, P01834, P01619
Cluster 2	GO:0038094	Fc-gamma receptor signaling pathway	P	10/26	29/752	4.84886e-09	2.16701e-07	P01857, P06312, P01700, P80748, P01701, P0DOY2, P01780, P01721, P01619, P01834
Cluster 2	GO:0038096	Fc-gamma receptor signaling pathway involved in phagocytosis	P	10/26	29/752	4.84886e-09	2.16701e-07	P01619, P01834, P01780, P01721, P0DOY2, P01701, P80748, P06312, P01857, P01700
Cluster 2	GO:0002429	immune response-activating cell surface receptor signaling pathway	P	13/26	59/752	5.43109e-09	2.16701e-07	P0DOY2, P01619, P01834, A0A0C4DH38, P01780, A0A0C4DH31, P01721, P01857, P06312, P01700, A0A0B4J1X5, P01701, P80748
Cluster 2	GO:0002757	immune response-activating signal transduction	P	13/26	59/752	5.43109e-09	2.16701e-07	P01780, A0A0C4DH31, P01721, P01619, A0A0C4DH38, P01834, P0DOY2, P80748, P01701, P01857, P06312, P01700, A0A0B4J1X5
Cluster 2	GO:0002764	immune response-regulating signaling pathway	P	13/26	61/752	8.50933e-09	2.82935e-07	P01701, P80748, P06312, P01700, P01857, A0A0B4J1X5, A0A0C4DH38, P01834, P01619, P01721, A0A0C4DH31, P01780, P0DOY2
Cluster 2	GO:0002768	immune response-regulating cell surface receptor signaling pathway	P	13/26	61/752	8.50933e-09	2.82935e-07	P01701, P80748, P01700, P06312, P01857, A0A0B4J1X5, P01834, A0A0C4DH38, P01619, P01721, A0A0C4DH31, P01780, P0DOY2
Cluster 2	GO:0002455	humoral immune response mediated by circulating immunoglobulin	P	13/26	66/752	2.42801e-08	6.91982e-07	P80748, P01701, P01857, P06312, P01700, A0A0B4J1X5, P01721, A0A0C4DH31, P01780, P01834, A0A0C4DH38, P01619, P0DOY2
Cluster 2	GO:0006958	complement activation, classical pathway	P	13/26	66/752	2.42801e-08	6.91982e-07	P01700, P06312, P01857, A0A0B4J1X5, P80748, P01701, P0DOY2, P01721, A0A0C4DH31, P01780, P01834, A0A0C4DH38, P01619
Cluster 2	GO:0006909	phagocytosis	P	13/26	67/752	2.96007e-08	6.94747e-07	P80748, P01701, P01857, P06312, P01700, A0A0B4J1X5, P01721, P01780, A0A0C4DH31, P01834, A0A0C4DH38, P01619, P0DOY2
Cluster 2	GO:0016064	immunoglobulin mediated immune response	P	13/26	67/752	2.96007e-08	6.94747e-07	P0DOY2, P01780, A0A0C4DH31, P01721, P01619, P01834, A0A0C4DH38, P01700, P06312, P01857, A0A0B4J1X5, P80748, P01701
Cluster 2	GO:0019724	B cell mediated immunity	P	13/26	67/752	2.96007e-08	6.94747e-07	P0DOY2, A0A0C4DH38, P01834, P01619, P01721, A0A0C4DH31, P01780, P06312, A0A0B4J1X5, P01700, P01857, P01701, P80748
Cluster 2	GO:0002460	adaptive immune response based on somatic recombination of immune receptors built from immunoglobulin superfamily domains	P	13/26	69/752	4.35337e-08	9.64996e-07	P80748, P01701, P06312, P01700, P01857, A0A0B4J1X5, P01780, A0A0C4DH31, P01721, P01619, P01834, A0A0C4DH38, P0DOY2
Cluster 2	GO:0002449	lymphocyte mediated immunity	P	13/26	71/752	6.31765e-08	1.32671e-06	P06312, P01700, P01857, A0A0B4J1X5, P80748, P01701, P0DOY2, A0A0C4DH31, P01780, P01721, P01619, A0A0C4DH38, P01834
Cluster 2	GO:0042742	defense response to bacterium	P	12/26	61/752	1.10741e-07	2.20928e-06	P0DOY2, P02787, P01780, P02671, A0A0C4DH31, Q04721, P01619, A0A0C4DH38, P01834, A0A0B4J1X5, P01857, P02675
Cluster 1,3,7	GO:0034364	high-density lipoprotein particle	C	9/74	21/752	6.00138e-05	0.0355278	K7ER74, P02649, A0A096LPE2, Q13093, P0DJI8, P00739, O14791, P04114, P0DJI9
Cluster 1,3,7	GO:0032994	protein-lipid complex	C	9/74	23/752	0.000141532	0.0355278	O14791, P0DJI9, P04114, Q13093, P0DJI8, P00739, A0A096LPE2, P02649, K7ER74
Cluster 1,3,7	GO:0034358	plasma lipoprotein particle	C	9/74	23/752	0.000141532	0.0355278	P00739, Q13093, P0DJI8, P0DJI9, P04114, O14791, K7ER74, P02649, A0A096LPE2
Cluster 1,3,7	GO:1990777	lipoprotein particle	C	9/74	23/752	0.000141532	0.0355278	Q13093, P0DJI8, P00739, O14791, P04114, P0DJI9, K7ER74, A0A096LPE2, P02649
Cluster 1,3,7	GO:0006869	lipid transport	P	10/74	28/752	0.000143605	0.0355278	P02649, P18428, K7ER74, C9JF17, O14791, P23141, P04114, G3V2V8, B0YIW2, K7ERI9
Cluster 1,3,7	GO:0010876	lipid localization	P	10/74	30/752	0.000278876	0.057495	O14791, P04114, P23141, G3V2V8, B0YIW2, K7ERI9, P02649, K7ER74, P18428, C9JF17
Cluster 1,3,7	GO:0033036	macromolecule localization	P	18/74	85/752	0.000636605	0.112497	P62258, P18428, K7ER74, Q99497, P02649, P14625, P62328, K7ERI9, G3V2V8, P04114, P23141, O14791, C9JF17, P61981, P0CG48, Q9ULI3, P16157, B0YIW2
Cluster 1,3,7	GO:0042157	lipoprotein metabolic process	P	6/74	13/752	0.000731457	0.113101	O14791, Q8NBP7, P04114, B0YIW2, P02649, K7ERI9
Cluster 1,3,7	GO:0005576	extracellular region	C	66/74	560/752	0.000905586	0.113589	P12814, K7ERI9, P01871, P04114, O14791, A0A0A0MRJ7, P02763, A0A1B0GV23, P80723, A0A0G2JRQ6, P14625, P0DJI8, Q13093, P0CG48, Q15485, O75636, Q8N6C8, P30740, P62258, P59666, Q99497, P24592, P62328, O00187, Q9ULI3, Q9UM47, P01591, Q03591, P00738, P61981, P09172, P05155, P16930, B4E3Q4, P28799, P06331, G3V2V8, O95428, A0A096LPE2, P02649, E7EPV7, B0YIW2, P61769, P07998, Q02985, P10646, C9JF17, O15204,…
Cluster 1,3,7	GO:0060263	regulation of respiratory burst	P	3/74	3/752	0.000918265	0.113589	P18428, P28799, P01591
Cluster 1,3,7	GO:0006953	acute-phase response	P	7/74	19/752	0.00129444	0.142557	P00738, P19652, A0A096LPE2, P0DJI9, P0DJI8, P18428, P02763
Cluster 1,3,7	GO:0002224	toll-like receptor signaling pathway	P	5/74	11/752	0.00233122	0.142557	P14625, P04114, P0CG48, P18428, P08571
Cluster 1,3,7	GO:0051100	negative regulation of binding	P	5/74	11/752	0.00233122	0.142557	P61769, Q03591, P62328, Q8NBP7, Q99497
Cluster 1,3,7	GO:0034362	low-density lipoprotein particle	C	4/74	7/752	0.00241362	0.142557	P02649, P04114, K7ER74, Q13093
Cluster 1,3,7	GO:0050750	low-density lipoprotein particle receptor binding	F	4/74	7/752	0.00241362	0.142557	P14625, Q8NBP7, P04114, P02649
Cluster 1,3,7	GO:0002526	acute inflammatory response	P	8/74	27/752	0.00287546	0.142557	P00739, P0DJI8, P0DJI9, P00738, P18428, P02763, A0A096LPE2, P19652
Cluster 1,3,7	GO:0003676	nucleic acid binding	F	15/74	74/752	0.00318664	0.142557	P28799, P12814, P05204, Q8NBP7, P01871, P30086, P01591, P07998, P0CG48, Q99497, P62258, P61981, P14625, P62328, P80723
Cluster 1,3,7	GO:0006897	endocytosis	P	17/74	89/752	0.00322169	0.142557	P08571, O43866, Q15485, O75636, P0DJI8, P01591, P00738, A0A0B4J1V0, P02649, P14625, Q92954, P00739, P01714, P06331, P01871, P04114, O14791
Cluster 1,3,7	GO:0051607	defense response to virus	P	3/74	4/752	0.00341192	0.142557	P07998, O75636, P59666
Cluster 1,3,7	GO:0090181	regulation of cholesterol metabolic process	P	3/74	4/752	0.00341192	0.142557	P23141, P04114, P02649
Cluster 4,5,6	GO:0007155	cell adhesion	P	41/120	114/752	6.78e-09	7.84e-06	P30530, P17813, Q86UX7, Q13332, Q9Y490, Q99983, B4DLR2, P27487, Q12860, Q15063, P33151, H9KV31, O00533, P02751, P00533, Q92859, Q8WZ75, P05556, B0QYP8, Q16853, P08514, Q9NPY3, Q9Y5C1, P21291, O14498, G3XAP6, P55290, P10721, J3QQR8, Q96KG7, P62937, Q14126, P08567, Q6PID9, P05106, P25311, O00151, Q02413, P40197, Q5R345, P35443
Cluster 4,5,6	GO:0022610	biological adhesion	P	41/120	115/752	9.28e-09	7.84e-06	Q9Y490, Q13332, Q99983, B4DLR2, P30530, Q86UX7, P17813, Q92859, P00533, O00533, P02751, Q8WZ75, P05556, B0QYP8, P27487, Q12860, H9KV31, Q15063, P33151, J3QQR8, P62937, Q96KG7, P21291, Q9Y5C1, O14498, P08514, Q16853, Q9NPY3, P10721, P55290, G3XAP6, Q5R345, P35443, P40197, P05106, Q6PID9, P25311, Q14126, P08567, O00151, Q02413
Cluster 4,5,6	GO:0030054	cell junction	C	36/120	111/752	1.82e-06	0.00102407	Q13332, Q9Y490, P50552, P17813, Q01518, P11279, Q86UX7, Q14847, P0DP25, Q01469, P05556, P00533, P33151, P23284, Q15063, Q9UBG0, P27487, Q12860, P0C0L4, P02747, Q6UVK1, P62937, P10721, P55290, Q9NTU7, P08514, Q99784, Q9UBW5, P21291, P0C0L5, Q02413, P07737, O00151, Q9UNN8, Q14126, P05106
Cluster 4,5,6	GO:0098609	cell-cell adhesion	P	22/120	53/752	3.12e-06	0.00131768	P02751, P00533, P35443, P05556, Q8WZ75, P08567, Q14126, P05106, P33151, Q02413, O00151, Q13332, J3QQR8, Q9Y490, Q96KG7, P62937, Q9NPY3, P08514, P21291, Q86UX7, P55290, P10721
Cluster 4,5,6	GO:0031256	leading edge membrane	C	9/120	12/752	7.39e-06	0.00249659	Q6UVK1, P05556, B4DLR2, E9PP50, Q9Y490, P50552, P08567, P05106, P27487
Cluster 4,5,6	GO:0031258	lamellipodium membrane	C	6/120	6/752	1.48e-05	0.00417892	E9PP50, P27487, P05106, Q6UVK1, P50552, B4DLR2
Cluster 4,5,6	GO:0070161	anchoring junction	C	24/120	73/752	0.000119122	0.0287593	P21291, P08514, Q14847, P10721, P55290, Q86UX7, Q01518, P50552, P17813, Q9Y490, P62937, Q6UVK1, P05106, P27487, Q14126, Q9UNN8, Q9UBG0, O00151, P33151, P23284, P07737, Q02413, P00533, P05556
Cluster 4,5,6	GO:0003779	actin binding	F	18/120	48/752	0.000145065	0.030645	Q01518, P50552, J3KN67, A0A2R8Y5V9, Q14847, A0A087WWU8, Q9Y490, P07951, H0YHL7, P07737, O00151, K7ES69, Q60FE5, A0A0S2Z4G6, B0QYP8, P05556, P00533, E9PP50
Cluster 4,5,6	GO:0034109	homotypic cell-cell adhesion	P	10/120	19/752	0.000194332	0.0364913	P62937, Q96KG7, Q9Y490, P02751, Q86UX7, P05106, P21291, P08567, P08514, Q14126
Cluster 4,5,6	GO:0030055	cell-substrate junction	C	20/120	58/752	0.000232842	0.0393502	Q9UBG0, P23284, P07737, O00151, P27487, P05106, Q9UNN8, P05556, P00533, P55290, Q01518, Q86UX7, P17813, P50552, P21291, Q14847, P08514, P62937, Q6UVK1, Q9Y490
Cluster 4,5,6	GO:0030036	actin cytoskeleton organization	P	14/120	35/752	0.00039639	0.0568091	P08567, K7ES69, P21291, P07737, H0YHL7, P50552, O00151, P10721, Q01518, P07951, E9PP50, Q9Y490, B0QYP8, P05556
Cluster 4,5,6	GO:0007229	integrin-mediated signaling pathway	P	8/120	14/752	0.000436993	0.0568091	Q86UX7, Q9Y5C1, P05106, P08567, P08514, P05556, Q9Y490, P02751
Cluster 4,5,6	GO:0030027	lamellipodium	C	8/120	14/752	0.000436993	0.0568091	Q6UVK1, P05556, B4DLR2, E9PP50, P50552, Q9Y5C1, P05106, P27487
Cluster 4,5,6	GO:0031252	cell leading edge	C	10/120	21/752	0.000555867	0.0637659	Q6UVK1, P05556, B4DLR2, E9PP50, Q9Y490, P50552, P08567, Q9Y5C1, P05106, P27487
Cluster 4,5,6	GO:0005925	focal adhesion	C	19/120	57/752	0.00056597	0.0637659	P21291, Q14847, P08514, Q01518, P55290, P17813, P50552, Q9Y490, P62937, Q6UVK1, P27487, P05106, Q9UNN8, Q9UBG0, P23284, P07737, O00151, P00533, P05556
Cluster 4,5,6	GO:0031253	cell projection membrane	C	9/120	18/752	0.00068807	0.072465	P05106, P27487, P08567, P50552, Q9Y490, E9PP50, P05556, B4DLR2, Q6UVK1
Cluster 4,5,6	GO:0008092	cytoskeletal protein binding	F	21/120	67/752	0.000728938	0.072465	E9PP50, P00533, P0DP25, B0QYP8, P05556, A0A0S2Z4G6, K7ES69, Q60FE5, P07737, H0YHL7, O00151, P07951, Q9Y490, A0A087WWU8, A0A2R8Y5V9, Q14847, J3KN67, P30530, P21291, P50552, Q01518
Cluster 4,5,6	GO:0070527	platelet aggregation	P	8/120	15/752	0.000811782	0.0761093	Q86UX7, P08567, P08514, P21291, P05106, P62937, P02751, Q9Y490
Cluster 4,5,6	GO:0042995	cell projection	C	23/120	77/752	0.000855667	0.0761093	Q96KG7, Q6UVK1, B4DLR2, Q13332, Q9Y490, P50552, P55290, Q86UX7, P11279, Q16853, Q9UBW5, Q9Y5C1, Q99784, P0DP25, P0C0L5, Q8WZ75, P05556, E9PP50, P00441, P08567, P05106, P0C0L4, P27487
Cluster 4,5,6	GO:0009611	response to wounding	P	25/120	87/752	0.000941957	0.0795954	P40197, P05160, O00533, P02751, P00488, P00533, P69891, P02042, Q9UNN8, P08567, P05106, Q15063, P00441, P02452, Q9Y490, P04196, P00740, P62937, P08514, P30530, P21291, P05154, P17813, P01023, Q86UX7
