# Supplementary material for: Multi-Platform Omics Analysis Reveals Molecular Signatures for Pathogenesis and Activity of Systemic Lupus Erythematosus
Source: Front Immunol. 2022 Apr 19;13:833699. doi: 10.3389/fimmu.2022.833699 (PMC9063006; doi:10.3389/fimmu.2022.833699)
Supplement: Supplementary file 9 [file DataSheet_3.xlsx]

## Sheet: Supplementary Data 3.1
Supplementary Data 3.1. Results of pathways calculated from enrichment analysis of different expressed metabolites among groups
Pathway	Total	Expected	Hits	Raw P	Impact
Sphingolipid metabolism	21	3.2381	7	0.031949	0.2353		“Total” is the total number of compounds in the pathway; “Hits” is the matched number from the user uploaded data; “P” is the original p value that was calculated from the enrichment analysis; “Impact” is the pathway impact value that was calculated from pathway topology analysis.
Nitrogen metabolism	6	0.92516	3	0.050544	0
Histidine metabolism	16	2.4671	5	0.085963	0.22131
Arginine biosynthesis	14	2.1587	4	0.15696	0.3198
Linoleic acid metabolism	5	0.77097	2	0.17233	0
Glycerophospholipid metabolism	36	5.551	8	0.17843	0.45324
Fructose and mannose metabolism	20	3.0839	5	0.18356	0.32023
D-Glutamine and D-glutamate metabolism	6	0.92516	2	0.23323	0.5
Amino sugar and nucleotide sugar metabolism	37	5.7052	7	0.34101	0.17564
Valine, leucine and isoleucine biosynthesis	8	1.2335	2	0.35617	0
Taurine and hypotaurine metabolism	8	1.2335	2	0.35617	0.42857
Alanine, aspartate and glutamate metabolism	28	4.3174	5	0.43816	0.53446
Purine metabolism	65	10.023	10	0.55825	0.0865
Pyrimidine metabolism	39	6.0135	6	0.57214	0.1619
Selenocompound metabolism	20	3.0839	3	0.61661	0.27272
Tryptophan metabolism	41	6.3219	6	0.62403	0.213
Arachidonic acid metabolism	36	5.551	5	0.67316	0.02023
Steroid hormone biosynthesis	85	13.106	12	0.68131	0.17703
Pyruvate metabolism	22	3.3923	3	0.68316	0.12285
Nicotinate and nicotinamide metabolism	15	2.3129	2	0.69848	0.23465
Porphyrin and chlorophyll metabolism	30	4.6258	4	0.70299	0.07465
Glyoxylate and dicarboxylate metabolism	32	4.9342	4	0.75164	0
Glycine, serine and threonine metabolism	33	5.0884	4	0.77358	0.03369
Cysteine and methionine metabolism	33	5.0884	4	0.77358	0.13865
One carbon pool by folate	9	1.3877	1	0.77941	0.07143
Vitamin B6 metabolism	9	1.3877	1	0.77941	0.07843
Starch and sucrose metabolism	18	2.7755	2	0.79158	0.09132
Terpenoid backbone biosynthesis	18	2.7755	2	0.79158	0.13968
Phenylalanine metabolism	10	1.5419	1	0.81362	0
Pantothenate and CoA biosynthesis	19	2.9297	2	0.81647	0
Biosynthesis of unsaturated fatty acids	36	5.551	4	0.83033	0
Phosphatidylinositol signaling system	28	4.3174	3	0.83084	0.18128
Ether lipid metabolism	20	3.0839	2	0.83868	0.14458
beta-Alanine metabolism	21	3.2381	2	0.85843	0
Pentose phosphate pathway	22	3.3923	2	0.87596	0.09162
alpha-Linolenic acid metabolism	13	2.0045	1	0.88766	0
Glycosylphosphatidylinositol (GPI)-anchor biosynthesis	14	2.1587	1	0.90513	0.00399
Butanoate metabolism	15	2.3129	1	0.91989	0
Glycerolipid metabolism	16	2.4671	1	0.93237	0.01246
Primary bile acid biosynthesis	46	7.0929	4	0.94142	0.06479
Glutathione metabolism	28	4.3174	2	0.94539	0.02675
Arginine and proline metabolism	38	5.8594	3	0.94813	0.09812
Pentose and glucuronate interconversions	18	2.7755	1	0.95181	0.14062
Aminoacyl-tRNA biosynthesis	48	7.4013	4	0.95338	0
Inositol phosphate metabolism	30	4.6258	2	0.95882	0.09402
Valine, leucine and isoleucine degradation	40	6.1677	3	0.95968	0.05167
Citrate cycle (TCA cycle)	20	3.0839	1	0.96567	0.04412
Lysine degradation	25	3.8548	1	0.98534	0
Glycolysis / Gluconeogenesis	26	4.009	1	0.98763	0.02906
Folate biosynthesis	27	4.1632	1	0.98957	0
Steroid biosynthesis	42	6.4761	2	0.99292	0.09766
Tyrosine metabolism	42	6.4761	2	0.99292	0.15819
Fatty acid biosynthesis	47	7.2471	2	0.99669	0
Fatty acid degradation	39	6.0135	1	0.99867	0
N-Glycan biosynthesis	41	6.3219	1	0.99906	0

## Sheet: Supplementary Data 3.2
Supplementary Data 3.2. Results of pathways calculated from enrichment analysis of different expressed metabolites between HC and other groups
Pathway	Total	Expected	Hits	Raw p	Impact
Sphingolipid metabolism	21	2.5742	7	0.0095994	0.2353		“Total” is the total number of compounds in the pathway; “Hits” is the matched number from the user uploaded data; “P” is the original p value that was calculated from the enrichment analysis; “Impact” is the pathway impact value that was calculated from pathway topology analysis.
Valine, leucine and isoleucine biosynthesis	8	0.98065	3	0.063645	0
Fructose and mannose metabolism	20	2.4516	5	0.087607	0.32023
Histidine metabolism	16	1.9613	4	0.12226	0.09836
Glycerophospholipid metabolism	36	4.4129	7	0.14209	0.40623
Amino sugar and nucleotide sugar metabolism	37	4.5355	7	0.15809	0.17564
Taurine and hypotaurine metabolism	8	0.98065	2	0.25596	0.42857
Selenocompound metabolism	20	2.4516	3	0.45188	0.27272
Steroid hormone biosynthesis	85	10.419	11	0.47372	0.17703
Linoleic acid metabolism	5	0.6129	1	0.48043	0
Arginine biosynthesis	14	1.7161	2	0.5271	0.11675
Nitrogen metabolism	6	0.73548	1	0.54433	0
D-Glutamine and D-glutamate metabolism	6	0.73548	1	0.54433	0.5
Purine metabolism	65	7.9677	8	0.55419	0.06999
Nicotinate and nicotinamide metabolism	15	1.8387	2	0.56573	0.23465
Tryptophan metabolism	41	5.0258	5	0.57807	0.1991
Cysteine and methionine metabolism	33	4.0452	4	0.59063	0.13865
Arachidonic acid metabolism	36	4.4129	4	0.66168	0.02023
Starch and sucrose metabolism	18	2.2065	2	0.66773	0.09132
Phosphatidylinositol signaling system	28	3.4323	3	0.68665	0.18128
Alanine, aspartate and glutamate metabolism	28	3.4323	3	0.68665	0.42068
One carbon pool by folate	9	1.1032	1	0.69278	0.07143
Vitamin B6 metabolism	9	1.1032	1	0.69278	0.07843
Pantothenate and CoA biosynthesis	19	2.329	2	0.69716	0
Ether lipid metabolism	20	2.4516	2	0.72441	0.14458
Phenylalanine metabolism	10	1.2258	1	0.73066	0
Porphyrin and chlorophyll metabolism	30	3.6774	3	0.7321	0
Valine, leucine and isoleucine degradation	40	4.9032	4	0.74275	0.06251
beta-Alanine metabolism	21	2.5742	2	0.74958	0
Glyoxylate and dicarboxylate metabolism	32	3.9226	3	0.77223	0
Pentose phosphate pathway	22	2.6968	2	0.77275	0.09162
Pyruvate metabolism	22	2.6968	2	0.77275	0.09175
Glycine, serine and threonine metabolism	33	4.0452	3	0.7904	0.03369
alpha-Linolenic acid metabolism	13	1.5935	1	0.81861	0
Glycosylphosphatidylinositol (GPI)-anchor biosynthesis	14	1.7161	1	0.84103	0.00399
Butanoate metabolism	15	1.8387	1	0.86069	0
Arginine and proline metabolism	38	4.6581	3	0.86405	0.09812
Pyrimidine metabolism	39	4.7806	3	0.87572	0.08886
Glutathione metabolism	28	3.4323	2	0.87612	0.02675
Glycerolipid metabolism	16	1.9613	1	0.87794	0.01246
Inositol phosphate metabolism	30	3.6774	2	0.89959	0.09402
Steroid biosynthesis	42	5.1484	3	0.90561	0.09766
Terpenoid backbone biosynthesis	18	2.2065	1	0.90631	0.13968
Pentose and glucuronate interconversions	18	2.2065	1	0.90631	0.14062
Citrate cycle (TCA cycle)	20	2.4516	1	0.92811	0.04412
Primary bile acid biosynthesis	46	5.6387	3	0.93538	0.05674
Aminoacyl-tRNA biosynthesis	48	5.8839	3	0.94678	0
Biosynthesis of unsaturated fatty acids	36	4.4129	2	0.9475	0
Lysine degradation	25	3.0645	1	0.96299	0
Glycolysis / Gluconeogenesis	26	3.1871	1	0.9676	0.02906
Folate biosynthesis	27	3.3097	1	0.97164	0
Fatty acid degradation	39	4.7806	1	0.9943	0
N-Glycan biosynthesis	41	5.0258	1	0.99565	0
Fatty acid biosynthesis	47	5.7613	1	0.99806	0
