# Supplementary material for: Multi-Platform Omics Analysis Reveals Molecular Signatures for Pathogenesis and Activity of Systemic Lupus Erythematosus
Source: Front Immunol. 2022 Apr 19;13:833699. doi: 10.3389/fimmu.2022.833699 (PMC9063006; doi:10.3389/fimmu.2022.833699)
Supplement: Supplementary file 10 [file DataSheet_4.xlsx]

## Sheet: Supplementary Data 4.1
Supplementary Data 4.1. Spearman correlation of complement-related proteins and C3 or C4
		Complement C4	Complement C3
C1QC	Correlation	0.400*	0.435**
	P values	0.011	0.005
C1R	Correlation	0.504**	0.551**
	P values	0.001	0
C4A	Correlation	0.288	0.474**
	P values	0.071	0.002
C4B	Correlation	0.493**	0.591**
	P values	0.001	0
CD93	Correlation	-0.391*	-0.057
	P values	0.013	0.727
CFH	Correlation	0.196	-0.174
	P values	0.225	0.284
CFHR1	Correlation	0.01	-0.072
	P values	0.952	0.661
CFHR3	Correlation	0.125	-0.123
	P values	0.444	0.449
CFHR4	Correlation	0.316*	0.082
	P values	0.047	0.614
CFHR5	Correlation	0.352*	0.390*
	P values	0.026	0.013
*P<0.05; **P<0.01

## Sheet: Supplementary Data 4.2
Supplementary Data 4.2. Spearman correlation of proteins and clinical score
		Clinical score				Clinical score				Clinical score
C1QC	Correlation	-0.342*		IGHA1	Correlation	0.173		SAA1	Correlation	0.477**
	P values	0.015			P values	0.23			P values	0
C1R	Correlation	-0.503**		IGHG1	Correlation	0.193		SAA2	Correlation	0.492**
	P values	0			P values	0.179			P values	0
C4A	Correlation	-0.295*		IGHG2	Correlation	-0.02		SAA2-SAA4	Correlation	0.118
	P values	0.038			P values	0.891			P values	0.415
C4B	Correlation	-0.370**		IGHG3	Correlation	0.217		ORM1	Correlation	0.597**
	P values	0.008			P values	0.13			P values	0
CFHR4	Correlation	-0.245		IGHM	Correlation	0.287*		ORM2	Correlation	0.597**
	P values	0.087			P values	0.043			P values	0
CFHR5	Correlation	-0.335*		IGHV1-18	Correlation	0.272		HP	Correlation	0.389**
	P values	0.018			P values	0.056			P values	0.005
CD93	Correlation	-0.115		IGHV3-15	Correlation	0.157		HPR	Correlation	0.285*
	P values	0.426			P values	0.275			P values	0.045
CFH	Correlation	0.21		IGHV3-7	Correlation	0.165		GRN	Correlation	0.306*
	P values	0.144			P values	0.251			P values	0.031
CFHR1	Correlation	0.237		IGHV3-72	Correlation	0.172		PARK7	Correlation	0.127
	P values	0.097			P values	0.232			P values	0.381
CFHR3	Correlation	0.358*		IGHV3-74	Correlation	0.198		UBC	Correlation	0.255
	P values	0.011			P values	0.169			P values	0.074
* P<0.05; ** P<0.01				IGHV4-34	Correlation	0.283*		LBP	Correlation	0.370**
					P values	0.046			P values	0.008
				IGHV5-51	Correlation	0.221		TMSB4X	Correlation	0.389**
					P values	0.123			P values	0.005
				IGKC	Correlation	0.033		IGFBP6	Correlation	0.393**
					P values	0.82			P values	0.005
				IGKV1D-33	Correlation	-0.028		YWHAE	Correlation	0.408**
					P values	0.848			P values	0.003
				IGKV2-24	Correlation	0.063		FGA	Correlation	0.268
					P values	0.665			P values	0.06
				IGKV3-20	Correlation	0.114		FGB	Correlation	0.217
					P values	0.431			P values	0.129
				IGKV4-1	Correlation	-0.247		NOTCH2	Correlation	0.370**
					P values	0.084			P values	0.008
				IGLC2	Correlation	0.174		TF	Correlation	0.255
					P values	0.227			P values	0.074
				IGLL5	Correlation	0.104		FN1	Correlation	-0.738**
					P values	0.474			P values	0
				IGLV1-47	Correlation	0.355*		* P<0.05; ** P<0.01
					P values	0.011
				IGLV1-51	Correlation	0.097
					P values	0.502
				IGLV3-10	Correlation	0.449**
					P values	0.001
				IGLV3-19	Correlation	0.257
					P values	0.072
				IGLV3-21	Correlation	-0.081
					P values	0.577
				IGLV5-45	Correlation	0.146
					P values	0.313
				IGLV6-57	Correlation	0.157
					P values	0.276
				JCHAIN	Correlation	0.303*
					P values	0.033
				* P<0.05; ** P<0.01

## Sheet: Supplementary Data 4.3
Supplementary Data 4.3. Spearman correlation of immunoglobulin-related proteins and B cell numbers and antibody
		IgG	IgM	IgA	B cell %	B cells
IGHA1	Correlation	-0.059	0.412*	0.519**	0.158	0.334
	P values	0.743	0.017	0.002	0.349	0.053
IGHG1	Correlation	0.304	0.292	0.205	0.501**	0.547**
	P values	0.086	0.099	0.252	0.002	0.001
IGHG2	Correlation	0.096	0.186	0.209	0.475**	0.316
	P values	0.596	0.3	0.243	0.003	0.069
IGHG3	Correlation	0.263	0.185	0.163	0.433**	0.489**
	P values	0.139	0.304	0.366	0.007	0.003
IGHM	Correlation	-0.073	0.29	0.273	0.243	0.408*
	P values	0.685	0.102	0.125	0.148	0.016
IGHV1-18	Correlation	0.321	0.121	0.352*	0.332*	0.287
	P values	0.068	0.501	0.044	0.045	0.1
IGHV3-15	Correlation	0.374*	0.279	0.231	0.401*	0.406*
	P values	0.032	0.116	0.196	0.014	0.017
IGHV3-7	Correlation	-0.114	0.153	0.262	0.281	0.389*
	P values	0.526	0.395	0.141	0.092	0.023
IGHV3-72	Correlation	0.166	0.325	0.21	0.450**	0.496**
	P values	0.355	0.065	0.241	0.005	0.003
IGHV3-74	Correlation	0.111	0.169	0.237	0.32	0.351*
	P values	0.54	0.346	0.185	0.053	0.042
IGHV4-34	Correlation	0.236	0.249	0.169	0.446**	0.539**
	P values	0.186	0.163	0.347	0.006	0.001
IGHV5-51	Correlation	0.058	0.171	0.229	0.347*	0.430*
	P values	0.751	0.34	0.2	0.035	0.011
IGKC	Correlation	0.319	0.380*	0.261	0.506**	0.584**
	P values	0.07	0.029	0.143	0.001	0
IGKV1D-33	Correlation	0.19	0.247	0.186	0.394*	0.424*
	P values	0.291	0.167	0.299	0.016	0.013
IGKV2-24	Correlation	0.179	-0.009	0.441*	0.249	0.383*
	P values	0.319	0.96	0.01	0.137	0.025
IGKV3-20	Correlation	0.297	0.28	0.174	0.400*	0.452**
	P values	0.093	0.114	0.332	0.014	0.007
IGKV4-1	Correlation	0.314	0.174	0.287	0.418**	0.442**
	P values	0.075	0.334	0.105	0.01	0.009
IGLC2	Correlation	0.059	0.410*	0.224	0.432**	0.473**
	P values	0.745	0.018	0.21	0.008	0.005
IGLL5	Correlation	0.205	0.299	0.135	0.535**	0.681**
	P values	0.253	0.091	0.453	0.001	0
IGLV1-47	Correlation	0.175	0.201	0.108	0.311	0.342*
	P values	0.329	0.262	0.551	0.061	0.048
IGLV1-51	Correlation	0.286	0.253	0.113	0.314	0.235
	P values	0.106	0.155	0.532	0.058	0.182
IGLV3-10	Correlation	0.25	0.071	0.287	0.273	0.292
	P values	0.161	0.694	0.106	0.103	0.094
IGLV3-19	Correlation	0.01	-0.365*	0.128	0.048	0.163
	P values	0.955	0.037	0.476	0.78	0.356
IGLV3-21	Correlation	0.163	0.199	-0.174	0.112	0.232
	P values	0.366	0.266	0.332	0.507	0.187
IGLV5-45	Correlation	0.069	0.236	0.112	0.338*	0.522**
	P values	0.701	0.185	0.533	0.041	0.002
IGLV6-57	Correlation	0.216	0.073	0.431*	0.295	0.366*
	P values	0.226	0.685	0.012	0.076	0.033
*P<0.05; **P<0.01

## Sheet: Supplementary Data 4.4
Supplementary Data 4.4. Spearman correlation of inflammation-related proteins and inflammtion index
		ESR(mm/60min)	CRP(mg/L)	TNF-α(pg/ml)	IL-6(pg/ml)	IL-2R(U/ml)	IL-10(pg/ml)	IL-1ß(pg/ml)		ESR: erythrocyte sedimentation rate ; CRP: C-reactive protein
GRN	Correlation	0.201	-0.074	0.253	0.426**	0.349*	0.25	0.24
	P values	0.161	0.612	0.076	0.003	0.025	0.102	0.117
PARK7	Correlation	-0.083	0.075	0.331*	0.296*	0.375*	0.374*	-0.16
	P values	0.566	0.607	0.019	0.041	0.016	0.012	0.3
PEBP1	Correlation	-0.098	-0.006	-0.056	0.04	-0.056	0.166	-0.114
	P values	0.499	0.97	0.701	0.786	0.73	0.283	0.462
SAA1	Correlation	0.332*	0.076	0.370**	0.256	0.282	0.237	0.16
	P values	0.019	0.603	0.008	0.079	0.074	0.122	0.299
SAA2	Correlation	0.077	-0.202	0.122	0.211	0.005	0.159	-0.088
	P values	0.597	0.165	0.4	0.149	0.976	0.302	0.568
SAA2-SAA4	Correlation	0.132	-0.102	0.013	-0.099	0.021	0.146	0.181
	P values	0.362	0.486	0.928	0.503	0.898	0.344	0.241
UBC	Correlation	0.169	0.052	0.229	-0.067	0.18	0.452**	0.045
	P values	0.242	0.724	0.11	0.652	0.261	0.002	0.774
YWHAE	Correlation	0.290*	0.105	0.275	0.211	0.451**	0.521**	0.206
	P values	0.041	0.472	0.053	0.15	0.003	0	0.181
FGA	Correlation	0.074	0.048	0.145	0.278	0.25	0.002	0.11
	P values	0.608	0.744	0.315	0.056	0.115	0.992	0.476
FGB	Correlation	0.280*	0.014	0.097	0.364*	0.26	0.084	0.381*
	P values	0.049	0.923	0.505	0.011	0.1	0.587	0.011
NOTCH2	Correlation	0.132	0.046	0.171	0.212	0.365*	0.297	0.269
	P values	0.36	0.752	0.235	0.149	0.019	0.05	0.077
TF	Correlation	0.356*	0.142	0.207	0.085	0.313*	0.242	0.212
	P values	0.011	0.331	0.149	0.565	0.046	0.113	0.168
HP	Correlation	0.124	0.191	0.199	0.177	0.013	-0.191	-0.369*
	P values	0.39	0.188	0.167	0.228	0.936	0.214	0.014
LBP	Correlation	0.076	0.001	0.235	0.286*	0.161	0.066	0.079
	P values	0.6	0.995	0.101	0.048	0.315	0.67	0.609
PLA2G7	Correlation	0.092	-0.052	0.078	0.073	0.072	0.148	0.268
	P values	0.527	0.723	0.59	0.622	0.652	0.338	0.079
AXL	Correlation	-0.032	0.05	-0.269	0.093	-0.122	-0.187	0.176
	P values	0.828	0.733	0.059	0.53	0.449	0.224	0.254
COL1A1	Correlation	-0.334*	0.007	-0.234	0.153	0.089	-0.161	-0.065
	P values	0.018	0.964	0.102	0.3	0.58	0.296	0.673
POSTN	Correlation	-0.335*	-0.047	-0.163	0.195	0.066	-0.035	-0.09
	P values	0.017	0.75	0.259	0.184	0.681	0.822	0.563
SOD1	Correlation	-0.232	-0.023	-0.097	-0.038	0.079	-0.092	-0.037
	P values	0.105	0.876	0.501	0.795	0.622	0.554	0.809
CSPG4	Correlation	-0.177	0.001	0.069	0.096	0.237	-0.047	-0.112
	P values	0.218	0.995	0.636	0.515	0.135	0.76	0.47
EGFR	Correlation	-0.205	0.067	-0.243	-0.018	-0.291	-0.208	-0.416**
	P values	0.153	0.648	0.089	0.904	0.065	0.175	0.005
FKBP1A	Correlation	0.081	0.012	0.007	-0.166	0.006	0.172	-0.04
	P values	0.578	0.936	0.96	0.26	0.972	0.264	0.799
KIT	Correlation	-0.116	0.093	-0.052	0.219	0.275	0.142	-0.043
	P values	0.424	0.525	0.72	0.134	0.082	0.356	0.78
LCN2	Correlation	-0.045	-0.539**	-0.039	-0.143	-0.225	0.067	0.034
	P values	0.756	0	0.788	0.334	0.158	0.666	0.828
PPIA	Correlation	-0.085	-0.244	-0.072	-0.076	-0.017	0.291	-0.123
	P values	0.556	0.091	0.617	0.607	0.917	0.055	0.426
CDH5	Correlation	-0.182	0.076	-0.306*	-0.146	-0.09	-0.335*	0.164
	P values	0.207	0.602	0.031	0.322	0.577	0.026	0.289
FN1	Correlation	-0.195	0.02	-0.299*	-0.314*	-0.224	-0.410**	0.069
	P values	0.174	0.889	0.035	0.03	0.16	0.006	0.657
HPR	Correlation	0.047	0.1	-0.003	-0.065	-0.103	-0.117	-0.362*
	P values	0.748	0.495	0.986	0.663	0.52	0.45	0.016
IGFBP6	Correlation	0.281*	-0.053	0.278	0.143	0.219	0.302*	0.369*
	P values	0.048	0.72	0.051	0.331	0.169	0.046	0.014
ORM1	Correlation	0.429**	0.138	0.393**	0.174	0.367*	0.399**	0.243
	P values	0.002	0.346	0.005	0.237	0.018	0.007	0.112
ORM2	Correlation	0.431**	0.149	0.412**	0.215	0.385*	0.375*	0.236
	P values	0.002	0.308	0.003	0.142	0.013	0.012	0.122
TMSB4X	Correlation	0.268	0.083	0.283*	0.207	0.263	0.299*	0.118
	P values	0.06	0.569	0.046	0.157	0.097	0.048	0.447
* P<0.05; ** P<0.01

## Sheet: Supplementary Data 4.5
Supplementary Data 4.5. Spearman correlation of lipids and apolipoproteins
		APOE	APOB	APOL1	APOC1	APOC4-APOC2	APOC3	APOD	APOF		Cer: ceramides (Cers); DAG: diacylglycerols; LPC: lysophosphatidylcholines (LPCs), LPE: lysophosphatidylethanolamines (LPEs), PI: phosphatidylinositols; PI-Cer:Ceramide phosphoinositol.
Cer	Correlation	0.256	0.541**	0.213	0.149	0.126	0.062	0.263	-0.042
	P values	0.073	4.95e-05	0.138	0.303	0.382	0.667	0.065	0.773
DAG	Correlation	0.221	0.242	-0.02	0.152	0.277	0.205	0.224	0.01
	P values	0.122	0.09	0.89	0.291	0.052	0.154	0.118	0.947
LPC	Correlation	-0.058	-0.508**	-0.249	0.144	0.101	0.172	-0.201	0.249
	P values	0.689	0.000163	0.081	0.32	0.484	0.233	0.161	0.082
LPE	Correlation	0.018	-0.362**	-0.293*	0.142	0.118	0.147	-0.169	0.158
	P values	0.902	0.01	0.039	0.324	0.413	0.309	0.242	0.272
PI	Correlation	-0.07	-0.047	-0.146	0.135	0.166	0.19	0.131	0.302*
	P values	0.631	0.748	0.311	0.35	0.248	0.187	0.364	0.033
PI-Cer	Correlation	0.132	0.249	0.2	-0.001	0.054	-0.01	0.367**	0.136
	P values	0.361	0.081	0.164	0.992	0.712	0.945	0.009	0.347
* P<0.05; ** P<0.01
